# Supplementary material for: N‐Glycoproteomics of the Apicomplexan Parasite Toxoplasma gondii
Source: Proteomics. 2025 Mar 12;25(8):e202400239. doi: 10.1002/pmic.202400239 (PMC12019905; doi:10.1002/pmic.202400239)
Supplement: Supplementary file 3 — Supporting information [file PMIC-25-e202400239-s001.xlsx]

## Sheet: Tabelle1
Peptide/ Trypsin BCL2A	Peptide/Trypsin ConA	Protein ID	UniProt gene ID	Annotation (ToxoDB)
AAVAASVNGTQGK	AAVAASVNGTQGK	Q8MPF5	g6PDH/TGRH88_019280	Glucose-6-phosphate 1-dehydrogenase
NYTSEALR VAANEHISFIASPGSNFLGGVSSLNDTR	NYTSEALR	Q6PQ42	GAP50/TGRH88_058240	Gliding associated GAP50
FNATNGDTANR(D) NASLDFDR	NASLDFDR	B3VQI5	MIC16/TGRH88_014380	Micronemal protein MIC16
SGTAAEANVTSSGQHEK		B9PY85	TgIa.1340/TGRH88_019240	Uncharacterized protein
IIPDFMIQGGDFENHNGTGGHSIYGR		A0A7J6KED6	TGRH88_000250	Peptidyl-prolyl cis-trans isomerase/cyclophilin
NLTNVYMNAFAGTQPSR		A0A7J6KEY2	TGRH88_001930	carbonic anhydrase-related protein CARP
VAAGVVANGTAADAGVASTGVAPR		A0A7J6KFZ2	TGRH88_002280	FoP domain-containing protein
LGNEHLNFTEK		A0A7J6KF27	TGRH88_002430	inorganic phosphate transporter PIT
RGNLTVDR	RGNLTVDR	A0A7J6KDZ5	TGRH88_004190	Hypothetical protein
EALLAYQNATHVDGETPK		A0A7J6KE59	TGRH88_004910	Hypothetical protein
DIVLDFFNVSK		A0A7J6KF80	TGRH88_005460	Phosphatase, putative
SPSGPHVSVNK(T)		A0A7J6KG26	TGRH88_005750	Hypothetical protein
NGTTDAYDSAVLSFLLTTEGVR		A0A7J6KEX9	TGRH88_008770	Rhoptry protein ROP15
EQSTFNVTMADSTVVCTHPQR IGHDQLWANGTLTQIYGNGTGGR		A0A7J6KDC7	TGRH88_009130	Hemimethylated DNA binding domain-containing protein
NSTEDELEK		A0A7J6KAI2	TGRH88_011260	leucyl-tRNA synthetase (LeuRS2)
HIQGIPSPTLQNR(T)		A0A7J6KC54	TGRH88_011710	transmembrane protein 43, putative
ANVTEVNYLTSLR		A0A7J6KBJ2	TGRH88_012720	Hypothetical protein
TTVDEGVVNR(T)		A0A7J6KCV0	TGRH88_012780	SAG-related sequence SRS44
LFFNSTYSK NISLDNPEVVHLLR		A0A7J6KBF7	TGRH88_012960	Hypothetical protein
GETGLHSLAPSLSGNSSR GTANMTLESAGSER		A0A7J6KDC2	TGRH88_014700	uroporphyrinogen decarboxylase
DLDDFHHGNYTAR	DLDDFHHGNYTAR	A0A7J6KAQ0	TGRH88_015170	CS domain-containing protein
ELIANPTNGNSSR		A0A7J6KDI8	TGRH88_015550	Hypothetical protein
ANDTSVHQYDR		A0A7J6KC99	TGRH88_015880	cysteine repeat modular protein CRMPB
AHAQSVNATSTLPQHSEK SEVEQVTNVLLLDTEGFGGPNVTR	AHAQSVNATSTLPQHSEK	A0A7J6KD11	TGRH88_016760	Guanylate-binding protein, N-terminal domain-containing protein
DVEALNHTVTEEYQNIEQLR		A0A7J6KGW7	TGRH88_019810	Microneme protein MIC19
LVVEHTQVTPLWNVTEPGNR(G)		A0A7J6KFV9	TGRH88_021080	Hypothetical protein
DNQTGSIFDLETEESR TLVVDNETILYR		A0A7J6KHP2	TGRH88_022620	Aldo-keto reductase
LEPHVPGFLQGFTDITPAGDDVSANVTSSEPAK		A0A7J6KFQ5	TGRH88_022630	Microneme protein MIC4
EGVQSAAANITEK		A0A7J6K964	TGRH88_024430	Hypothetical protein
NGTLSLEVNPSKK VTGNSSVEFK		A0A7J6K9T5	TGRH88_026130	SAG-related sequence SRS20A
AFPNGDFGGNNISIVLPR		A0A7J6KBA3	TGRH88_026650	Hypothetical protein
MNNETVLYEPDTEIIEK TMNSEGVISDGLQSQLPVNHTR	MNNETVLYEPDTEIIEK	A0A7J6K8I9	TGRH88_028570	GPI-anchored micronemal antigen GAMA
TAGLDVSVPELVANDTARK		A0A7J6KAB8	TGRH88_031070	SCP family extracellular subfamily protein
IETCAPDKPISFNVTEAGQSILFK		A0A7J6K9F6	TGRH88_032060	SAG-related sequence protein SRS22I
LLHSNSTSSSASSASTPR	LLHSNSTSSSASSASTPR	A0A7J6K7A3	TGRH88_033070	Hypothetical protein
SRPNATAEDSSPTDGESDASGK		A0A7J6K594	TGRH88_033500	Toxolysin TLN4
VFNATYTYDR	VFNATYTYDR	A0A7J6K875	TGRH88_034270	Cleft lip and palate transmembrane protein 1 (Clptm1) protein
AQGTIVEPDHLVQSVNTSSK		A0A7J6K7C7	TGRH88_034960	subtilisin SUB1
QANATTAQVTASSSSAHR		A0A7J6K742	TGRH88_035100	Hypothetical protein
AFSLEVFDQIGNVSSTR		A0A7J6K623	TGRH88_036440	Ribophorin I/Ost1
SPNSTLAAFIAPHSPSR		A0A7J6K0Y1	TGRH88_043760	translation elongation and release factors (gtpases), putative
NVTETVK		A0A7J6K0L4	TGRH88_044150	Aminopeptidase N2
GGSLDAASTPAVNR(T)		A0A7J6K1Q3	TGRH88_044580	GPI ethanolamine phosphate transferase, putative
HGNVSNADAHDEF NITFAAR		A0A7J6JZB6	TGRH88_044610	Hypothetical protein
NNNTLCFVDVTVK		A0A7J6K238	TGRH88_046180	SAG domain-containing protein
DVGTHLNGDEAMATGAAFIAANSTATFR	DVGTHLNGDEAMATGAAFIAANSTATFR	A0A7J6JZV5	TGRH88_046410	DnaK family protein
VESYNSTVVLFADNNENDINKK		A0A7J6K1X0	TGRH88_047460	START domain-containing protein
NTTTAFITSGAAVR	NTTTAFITSGAAVR	A0A7J6K072	TGRH88_047510	Dense granule protein GRA44
TGATQNATDASGPFLGAEYTLSFLEETSEDGQK		A0A7J6JWC9	TGRH88_049180	Dense granule protein GRA71
NTSALVNR(I)		A0A7J6JWU4	TGRH88_049510	Rhoptry neck protein RON1
VEEATNVTIIPETGHLYQK NLTGAPQSLLSPK		A0A7J6JW88	TGRH88_052250	DNA-directed RNA polymerase, alpha subunit
SGNATVLIEADIPAHITQR		A0A7J6JYK3	TGRH88_055960	trigger factor protein, putative
ADFNSTLAIHPTAAEEVVTLPHPKPVTR VDAFQNTSIPGIYAVGDVVGK		A0A7J6JU00	TGRH88_058470	NADPH-glutathione reductase
RNVSEVPK	RNVSEVPK	A0A7J6JTT7	TGRH88_059110	Inner membrane complex protein IMC25
LVGVPSFNATR		A0A7J6JTW4	TGRH88_059410	Inner membrane complex protein IMC19
GVNVTIDR TNSTLFESQLR DVVDLSFAMLNASDTSVALASELDDISR	GVNVTIDR TNSTLFESQLR	A0A7J6JU46	TGRH88_059610	Dense granule protein GRA57
NITVNAIAPGFIR		A0A7J6JU87	TGRH88_059750	3-ketoacyl-(Acyl-carrier-protein) reductase
REPNFVYSSEVETFVNR(S)		A0A7J6JUI3	TGRH88_060850	Hypothetical protein
NLTYFQR		A0A7J6JVE6	TGRH88_060980	Hypothetical protein
IPVPLPPANFTHPLR		A0A7J6JXA3	TGRH88_063300	DNA-directed RNA polymerase alpha chain rpoA
EFENATEPVPAHFDAR		A0A7J6JWF7	TGRH88_063410	Cathepsin B
LLIPANQTHVGFVSGASPSYR		A0A7J6JU94	TGRH88_063620	Hypothetical protein
SNGNSTLHFSR		A0A7J6K1T1	TGRH88_067520	sodium/hydrogen exchanger 3 protein
TTLELGFPTNR(T)		A0A7J6K2V8	TGRH88_067800	Rhoptry kinase family protein ROP21
MTAALFHNLTR		A0A7J6K2B7	TGRH88_068170	Hypothetical protein
NITDTAKLPDNILGR		A0A7J6K144	TGRH88_069420	cysteine repeat modular protein CRMPA
SLGGVSLNDTR		A0A7J6K3W4	TGRH88_069860	Leucine rich repeat-containing protein
AHTGDERPFNVTTGSSER	AHTGDERPFNVTTGSSER	A0A7J6K2Z6	TGRH88_071140	Cyst wall portein CST7
VLLNETVSSVDLANR(A)		A0A7J6K241	TGRH88_073250	Pyridine nucleotide-disulfide oxidoreductase domain-containing protein
FNLTHHHQSGIYVDLGQDK		A0A7J6K2T7	TGRH88_073680	Apical membrane antigen AMA1
ECEPLATAVVGNVTK		A0A7J6K4U9	TGRH88_075120	cell division control protein CDC50.1
NQTHAPSGAFADELHAR		A0A7J6K2N3	TGRH88_075460	Peptidase, M28 family protein
NNTALNDIMSEFMQDPYMDIK		A0A7J6K306	TGRH88_076670	Patatin like Phospholipase PL1
SANSSSATSLDK		A0A7J6K519	TGRH88_077210	Hypothetical protein
CSYTENSTLPK YNCTVPVQLGGEDPSEGSR	YNCTVPVQLGGEDPSEGSR	A0A7J6K383	TGRH88_077470	SAG-related sequence SRS29C
HTNATLASLSSIEVASADESHAGSSR LGVEGYTNSTLAGESLQK		A0A7J6K604	TGRH88_077680	Sel1 repeat-containing protein
NASTPFPTLSPFR NSTAITTLTASHLTKPVIDTADPR NSTYVLR	NASTPFPTLSPFR	A0A7J6K4T1	TGRH88_078590	Iron-sulfur cluster assembly protein SufD
LKNVSAVHNLR	LKNVSAVHNLR	A0A7J6K5H7	TGRH88_079030	Hypothetical protein
LEEDVYTLSNWTSLLPANLQR	LEEDVYTLSNWTSLLPANLQR	A0A7J6K6H6	TGRH88_079290	Phosphatidylcholine-sterol acyltransferase
NASVPVSFESFIPR		A0A7J6K6R2	TGRH88_079740	Zinc carboxypeptidase superfamily protein
FNYTEVDNVAGYAEALTR		A0A7J6K6B3	TGRH88_080150	Hypothetical protein
LPFVEGQHNETHAVGVHTSALDVPK		A0A7J6K5P1	TGRH88_081920	Hypothetical protein
ISLDGTGNVTCIVR		A0A7J6JW27	TGRH88_058880	Microneme protein MIC6
