# Supplementary material for: N‐Glycoproteomics of the Apicomplexan Parasite Toxoplasma gondii
Source: Proteomics. 2025 Mar 12;25(8):e202400239. doi: 10.1002/pmic.202400239 (PMC12019905; doi:10.1002/pmic.202400239)
Supplement: Supplementary file 4 — Supporting information [file PMIC-25-e202400239-s003.xlsx]

## Sheet: Tabelle1
Peptide	Protein ID	UniProt gene ID	ToxoDB gene ID	Annotation (ToxoDB)	HyperLOPIT (ME49 strain)	Phenotypic score (GT1 strain)	Deep TMHMM	Signal P 6.0 Probability/site	Identified in Luo et al. 2011	Glycoform	Spectrum	Extended Peptide	Prev AA	Next AA	Peptide Length	Charge	Retention	Observed Mass	Calibrated Observed Mass	Observed M/Z	Calibrated Observed M/Z	Calculated Peptide Mass	Calculated M/Z	Delta Mass	Expectation	Hyperscore	Nextscore	PeptideProphet Probability	Number of Missed Cleavages	Protein Start	Protein End
AAVAASVNGTQGK	Q8MPF5	g6PDH/TGRH88_019280	TGME49_294200	Glucose-6-phosphate 1-dehydrogenase	Dense granules	1.7	SP+TM	0.76 between 35-36	a	Hex(5)HexNAc(2)(1216.422800)	E-FA_109-23_HB-362.07287.07287.2	SGAVDEIR.AAVAASVNGTQGK.STIDSRVS	R	S	13	2	1063.86	2389.05	2389.04	1195.53	1195.53	1172.61	587.315	1216.43	0.00006611258000	25.199	9.047	0.9991	0	529	541
										Hex(6)HexNAc(2)(1378.475600)	E_FA08-24_HB416_HCD-Coll35.07940.07940.2	SGAVDEIR.AAVAASVNGTQGK.STIDSRVS	R	S	13	2	1187.84	2551.1	2551.09	1276.56	1276.55	1172.61	587.315	1378.48	0.00000000000000	44.95	19.59	1	0	529	541
										Hex(7)HexNAc(2)(1540.528500)	E_FA08-24_HB416_HCD-Coll35.07968.07968.2	SGAVDEIR.AAVAASVNGTQGK.STIDSRVS	R	S	13	2	1191.14	2713.15	2713.15	1357.58	1357.58	1172.61	587.315	1540.53	0.00000000000000	44.643	18.976	1	0	529	541
										Hex(8)HexNAc(2)(1702.581300)	E_FA08-24_HB416_HCD-Coll35.07964.07964.2	SGAVDEIR.AAVAASVNGTQGK.STIDSRVS	R	S	13	2	1190.69	2875.2	2875.2	1438.61	1438.61	1172.61	587.315	1702.58	0.00000000000001	49.472	22.133	1	0	529	541
NYTSEALR	Q6PQ42	GAP50/TGRH88_058240	TGME49_219320	Gliding associated GAP50	IMC	-3.75	SP+TM	No	a	Hex(5)HexNAc(2)(1216.422800)	E_FA08-24_HB416.11550.11550.2	IGVDDWSR.NYTSEALR.TEITYAVT	R	T	8	2	1591.74	2168.88	2168.89	1085.45	1085.45	952.461	477.238	1216.43	0.00002240175000	20.021	13.367	0.9996	0	136	143
										Hex(6)HexNAc(2)(1378.475600)	E_FA08-24_HB416_HCD-Coll35.11431.11431.2	IGVDDWSR.NYTSEALR.TEITYAVT	R	T	8	2	1587.09	2330.94	2330.93	1166.48	1166.47	952.461	477.238	1378.47	0.00015201440000	20.117	9.651	0.9987	0	136	143
										Hex(7)HexNAc(2)(1540.528500)	E_FA08-24_HB418_HCD-Coll35.10954.10954.2	IGVDDWSR.NYTSEALR.TEITYAVT	R	T	8	2	1575.58	2492.99	2492.99	1247.5	1247.5	952.461	477.238	1540.53	0.00000945997700	22.632	9.682	1	0	136	143
										Hex(8)HexNAc(2)(1702.581300)	E_FA08-24_HB416_HCD-Coll35.11804.11804.2	IGVDDWSR.NYTSEALR.TEITYAVT	R	T	8	2	1629.94	2655.04	2655.04	1328.53	1328.53	952.461	477.238	1702.57	0.00001663411000	22.599	11.324	0.9999	0	136	143
VAANEHISFIASPGSNFLGGVSSLNDTR	Q6PQ42	GAP50/TGRH88_058240	TGME49_219320	Gliding associated GAP50	IMC	-3.75	SP+TM	No	a	Hex(3)HexNAc(2)(892.317200)	E-FA_51-22_HB144_uncalibrated.35804.35804.3	TVADTIKK.VAANEHISFIASPGSNFLGGVSSLNDTR.WQSEFENV	K	W	28	3	4410.37	3751.73	3751.72	1251.58	1251.58	2859.41	954.146	892.305	0.00002769430000	19.797	9.457	0.9996	0	77	104
										Hex(5)HexNAc(2)(1216.422800)	E-FA_51-22_HB144_uncalibrated.35589.35589.3	TVADTIKK.VAANEHISFIASPGSNFLGGVSSLNDTR.WQSEFENV	K	W	28	3	4386.71	4075.85	4075.84	1359.62	1359.62	2859.41	954.146	1216.42	0.00000000000000	44.29	20.117	1	0	77	104
										Hex(6)HexNAc(2)(1378.475600)	E_FA08-24_HB416_HCD-Coll35.38761.38761.3	TVADTIKK.VAANEHISFIASPGSNFLGGVSSLNDTR.WQSEFENV	K	W	28	3	4687.27	4237.89	4237.89	1413.64	1413.64	2859.41	954.146	1378.47	0.00000000000000	79.882	45.016	1	0	77	104
										Hex(7)HexNAc(2)(1540.528500)	E_FA08-24_HB416_HCD-Coll35.38668.38668.3	TVADTIKK.VAANEHISFIASPGSNFLGGVSSLNDTR.WQSEFENV	K	W	28	3	4677.13	4399.95	4399.94	1467.66	1467.65	2859.41	954.146	1540.53	0.00000000000000	73.61	39.033	1	0	77	104
										Hex(8)HexNAc(2)(1702.581300)	E_FA08-24_HB416.38700.38700.3	TVADTIKK.VAANEHISFIASPGSNFLGGVSSLNDTR.WQSEFENV	K	W	28	3	4674.09	4562	4561.99	1521.67	1521.67	2859.41	954.146	1702.58	0.00000000000000	77.526	32.116	1	0	77	104
VISDDNISHVSCGAGSK	Q6PQ42	GAP50/TGRH88_058240	TGME49_219320	Gliding associated GAP50	IMC	-3.75	SP+TM	No	a	Hex(6)HexNAc(2)(1378.475600)	E-FA_109-23_HB-362.13363.13363.3	SGYDFSIE.VISDDNISHVSCGAGSK.AAGSPIVK	E	A	17	3	1746.77	3123.29	3123.28	1042.11	1042.1	1744.8	582.609	1378.48	0.00000015801280	32.823	0.0000	1	0	297	313
KDIVLDNSTIR	Q1PA41	MIC15/TGRH88_061300	TGME49_247195	Rhoptry discharge factor RDF1	Micronemes	-3.31	SP+TM	0.52 between 44-45		Hex(6)HexNAc(2)(1378.475600)	E-FA_109-23_HB-362.18386.18386.2	NMIPAYVD.QDIVLDNSTIR.SGDYQCRE	D	S	11	2	2310.98	2651.13	2651.13	1326.57	1326.57	1272.67	637.341	1378.46	0.00000784024300	17.15	0.0000	1	0	1707	1717
FNATNGDTANR(D)	B3VQI5	MIC16/TGRH88_014380	TGME49_289630	Micronemal protein MIC16	Micronemes	1.98	TM	No		Hex(6)HexNAc(2)(1378.475600)	E-FA_109-23_HB-362.15812.15812.3	CAERCQRK.FNATNGDTANRDTFYK.AECFRYSF	K	A	16	3	2021.32	3212.32	3212.3	1071.78	1071.78	1833.83	612.283	1378.48	0.00000470666900	32.011	15.873	1	1	366	381
										Hex(7)HexNAc(2)(1540.528500)	E-FA_109-23_HB-362.06661.06661.2	CAERCQRK.FNATNGDTANR.DTFYKAEC	K	D	11	2	993.103	2720.06	2720.06	1361.04	1361.04	1179.53	590.771	1540.53	0.00009975261000	22.476	0.0000	1	0	366	376
										Hex(8)HexNAc(2)(1702.581300)	E-FA_109-23_HB-361.05384.05384.3	ACAERCQR.KFNATNGDTANR.DTFYKAEC	R	D	12	3	860.164	3010.21	3010.2	1004.41	1004.41	1307.62	436.881	1702.58	0.00084040160000	27.094	16.988	0.9962	0	365	376
NASLDFDR	B3VQI5	MIC16/TGRH88_014380	TGME49_289630	Micronemal protein MIC16	Micronemes	1.98	TM	No		Hex(6)HexNAc(2)(1378.475600)	E_FA08-24_HB416_HCD-Coll35.14768.14768.2	SDRIQTFR.NASLDFDR.AIRFPNQA	R	A	8	2	1967.46	2314.91	2314.9	1158.46	1158.46	936.43	469.222	1378.47	0.00000003775807	28.03	17.84	1	0	129	136
										Hex(7)HexNAc(2)(1540.528500)	E_FA08-24_HB417_HCD-Coll35.14728.14728.2	SDRIQTFR.NASLDFDR.AIRFPNQA	R	A	8	2	1960.43	2476.95	2476.96	1239.48	1239.49	936.43	469.222	1540.53	0.00022735660000	20.528	15.608	0.9985	0	129	136
										Hex(8)HexNAc(2)(1702.581300)	E_FA08-24_HB416_HCD-Coll35.14770.14770.2	SDRIQTFR.NASLDFDR.AIRFPNQA	R	A	8	2	1967.68	2639.01	2639.01	1320.51	1320.51	936.43	469.222	1702.58	0.00002019357000	22.686	15.685	0.9998	0	129	136
QGNYTADLTF	Q86N70	SUB2/TGRH88_053560	TGME49_314500	subtilisin SUB2	PM peripheral 2/Micronemes	0.3	SP+TM	0.69 between 29-30	a	Hex(6)HexNAc(2)(1378.475600)	E-FA_109-23_HB-361.26058.26058.2	DIHIMPYR.QGNYTADLTF.DVFTEDGY	R	D	10	2	3168.24	2507.99	2507.99	1255	1255	1128.51	565.262	1379.48	0.00021491610000	17.535	0.0000	0.9983	0	1096	1105
										Hex(8)HexNAc(2)(1702.581300)	E-FA_109-23_HB-361.25862.25862.2	DIHIMPYR.QGNYTADLTF.DVFTEDGY	R	D	10	2	3146.44	2831.1	2831.08	1416.56	1416.55	1128.51	565.262	1702.57	0.00213298900000	13.741	0.0000	0.9954	0	1096	1105
TYNAVLGNTTTPAAPSAAELAQQTR	Q1JTC9	TgIa.0920c/TGRH88_019690	TGME49_294690	Rhomboid protease ROM5	PM integral	0.35	TM	No		Hex(6)HexNAc(2)(1378.475600)	E-FA_51-22_HB144_uncalibrated.27437.27437.3	RIVKSAKK.TYNAVLGNTTTPAAPSAAELAQQTR.AGQ	K	A	25	3	3458.47	3923.79	3923.78	1308.94	1308.93	2545.28	849.433	1378.5	0.00000002830243	26.368	20.827	1	0	814	838
SGTAAEANVTSSGQHEK	B9PY85	TgIa.1340/TGRH88_019240	TGME49_294050	Hypothetical protein	ER	-3.14	SP+TM	No		Hex(6)HexNAc(2)(1378.475600)	E-FA_109-23_HB-362.06283.06283.3	PSSVIPSK.SGTAAEANVTSSGQHEK.GASSQWQE	K	G	17	3	949.888	3051.25	3051.24	1018.09	1018.09	1672.77	558.596	1378.48	0.00000000000000	47.77	14.24	1	0	381	397
ASEGNASVNQTSPAASYPR	Q1JSN3	TgIb.1180c/TGRH88_019240	TGME49_208830	Dense granule protein GRA16	Dense granules	2.28	GLOB	No		Hex(7)HexNAc(2)(1540.528500)	E-FA_109-23_HB-362.12767.12767.3	SSEDEATR.ASEGNASVNQTSPAASYPR.RPSSDEGQ	R	R	19	3	1680.36	3446.43	3446.41	1149.82	1149.81	1905.88	636.301	1540.53	0.00000931907100	27.035	21.84	1	0	322	340
										Hex(8)HexNAc(2)(1702.581300)	E-FA_109-23_HB-362.12730.12730.3	SSEDEATR.ASEGNASVNQTSPAASYPR.RPSSDEGQ	R	R	19	3	1676.34	3608.46	3608.46	1203.83	1203.83	1905.88	636.301	1702.58	0.00000000458323	37.135	22.322	1	0	322	340
IIPDFMIQGGDFENHNGTGGHSIYGR	A0A7J6KED6	TGRH88_000250	TGME49_221210	Peptidyl-prolyl cis-trans isomerase/cyclophilin	ER2	-1.6	SP	0.98 between 17-18		Hex(6)HexNAc(2)(1378.475600)	E-FA_109-23_HB-361.31358.31358.4	YKGSVFHR.IIPDFMIQGGDFENHNGTGGHSIYGR.RFDDENFD	R	R	26	4	3725.45	4225.78	4225.78	1057.45	1057.45	2847.3	712.833	1378.47	0.07950900000000	17.783	13.607	0.8858	0	70	95
SAMPLDPETHNLTIHK	A0A7J6KEZ9	TGRH88_000270	TGME49_221230	protein tyrosine phosphatase, putative	Golgi	0.16	TM	No		Hex(6)HexNAc(2)(1378.475600)	E-FA_109-23_HB-361.17748.17748.4	TTKNFIFR.SAMPLDPETHNLTIHK.VQMAAAEQ	R	V	16	4	2249.07	3197.41	3197.37	800.36	800.351	1818.89	455.731	1378.48	0.00224776000000	21.608	14.614	0.9811	0	170	185
										Hex(7)HexNAc(2)(1540.528500)	E-FA_109-23_HB-361.17744.17744.4	TTKNFIFR.SAMPLDPETHNLTIHK.VQMAAAEQ	R	V	16	4	2248.63	3359.43	3359.43	840.865	840.864	1818.89	455.731	1540.53	0.00040781630000	18.684	13.024	0.9965	0	170	185
NLTNVYMNAFAGTQPSR	A0A7J6KEY2	TGRH88_001930	TGME49_297070	carbonic anhydrase-related protein CARP	Rhoptries 2	0.31	SP	0.95 between 38-39	a	Hex(5)HexNAc(2)(1216.422800)	E-FA_109-23_HB-361.26352.26352.3	GIQEPEYR.NLTNVYMNAFAGTQPSR.TIKPWKRG	R	T	17	3	3200.16	3115.32	3115.32	1039.45	1039.45	1898.89	633.972	1216.42	0.00000000000000	60.801	28.788	1	0	157	173
										Hex(6)HexNAc(2)(1378.475600)	E-FA_51-22_HB144_uncalibrated.25786.25786.3	GIQEPEYR.NLTNVYMNAFAGTQPSR.TIKPWKRG	R	T	17	3	3269.22	3277.38	3277.37	1093.47	1093.46	1898.89	633.972	1378.47	0.00000000000000	62.843	28.32	1	0	157	173
										Hex(7)HexNAc(2)(1540.528500)	E-FA_109-23_HB-362.26378.26378.3	GIQEPEYR.NLTNVYMNAFAGTQPSR.TIKPWKRG	R	T	17	3	3199.77	3439.42	3439.42	1147.48	1147.48	1898.89	633.972	1540.52	0.00000000000000	62.579	27.826	1	0	157	173
										Hex(8)HexNAc(2)(1702.581300)	E_FA08-24_HB416_HCD-Coll35.29229.29229.3	GIQEPEYR.NLTNVYMNAFAGTQPSR.TIKPWKRG	R	T	17	3	3615.04	3601.51	3601.48	1201.51	1201.5	1898.89	633.972	1702.58	0.00000000000000	52.994	30.053	1	0	157	173
ENSSTAVGSIPHFSALPESEWDYK	A0A7J6KEY2	TGRH88_001930	TGME49_297070	carbonic anhydrase-related protein CARP	Rhoptries 2	0.31	SP	0.95 between 38-39	a	Hex(6)HexNAc(2)(1378.475600)	E_FA08-24_HB416.37556.37556.3	IQDVAEER.ENSSTAVGSIPHFSALPESEWDYK.QHGKDWGG	R	Q	24	3	4547.2	4028.68	4028.69	1343.9	1343.9	2650.22	884.413	1378.47	0.00000000000000	49.934	37.458	1	0	101	124
										Hex(7)HexNAc(2)(1540.528500)	E_FA08-24_HB416_HCD-Coll35.37462.37462.3	IQDVAEER.ENSSTAVGSIPHFSALPESEWDYK.QHGKDWGG	R	Q	24	3	4543.23	4190.76	4190.75	1397.93	1397.93	2650.22	884.413	1540.54	0.00000000000168	31.056	29.835	1	0	101	124
VAAGVVANGTAADAGVASTGVAPR	A0A7J6KFZ2	TGRH88_002280	TGME49_297430	FoP domain-containing protein	Nucleus-non chromatin	-4	GLOB	No		Hex(8)HexNAc(2)(1702.581300)	E_FA08-24_HB416.23116.23116.3	PAGDDASR.VAAGVVANGTAADAGVASTGVAPR.GGMDVSMD	R	G	24	3	2911.43	3783.67	3783.65	1262.23	1262.22	2081.09	694.703	1702.57	0.00000000000000	59.411	14.574	1	0	214	237
										Hex(9)HexNAc(2)(1864.634100)	E_FA08-24_HB416_HCD-Coll35.22953.22953.3	PAGDDASR.VAAGVVANGTAADAGVASTGVAPR.GGMDVSMD	R	G	24	3	2900.59	3945.71	3945.71	1316.24	1316.24	2081.09	694.703	1864.62	0.00000000000000	53.409	12.768	1	0	214	237
LGNEHLNFTEK	A0A7J6KF27	TGRH88_002430	TGME49_297650	inorganic phosphate transporter PIT	Golgi	1.5	SP+TM	0.82 between 36-37	a	Hex(6)HexNAc(2)(1378.475600)	E_FA08-24_HB416_HCD-Coll35.18363.18363.3	AQIDRCIR.LGNEHLNFTEK.EKTDGSRP	R	E	11	3	2376.55	2679.12	2679.11	894.046	894.045	1300.64	434.554	1378.47	0.00000235527500	23.309	11.048	1	0	244	254
										Hex(7)HexNAc(2)(1540.528500)	E-FA_109-23_HB-361.16204.16204.3	AQIDRCIR.LGNEHLNFTEK.EKTDGSRP	R	E	11	3	2076.51	2841.19	2841.18	948.069	948.066	1300.64	434.554	1540.54	0.00121229000000	23.047	12.448	0.9929	0	244	254
FPLQFANCTNLIPPAEQR	A0A7J6KH57	TGRH88_002520	TGME49_297745	Hypothetical protein	ER	-5.34	TM	No		Hex(6)HexNAc(2)(1378.475600)	E_FA08-24_HB416_HCD-Coll35.37801.37801.3	VSRHPIHR.FPLQFANCTNLIPPAEQR.EEKRRIWT	R	E	18	3	4581.02	3493.54	3493.53	1165.52	1165.52	2115.06	706.026	1378.47	0.00000000000000	40.591	20.592	1	0	1071	1088
										Hex(9)HexNAc(2)(1864.634100)	E_FA08-24_HB416_HCD-Coll35.37737.37737.3	VSRHPIHR.FPLQFANCTNLIPPAEQR.EEKRRIWT	R	E	18	3	4573.92	3979.7	3979.71	1327.57	1327.58	2115.06	706.026	1864.65	0.00000000000115	33.491	17.672	1	0	1071	1088
NNTTLYVHVR	A0A7J6KE57	TGRH88_003160	TGME49_299110	Cleft lip and palate transmembrane protein 1 (Clptm1) protein	ER	-1.99	TM	No	a	Hex(5)HexNAc(2)(1216.422800)	E-FA_51-22_HB144_uncalibrated.13315.13315.3	VIVPEHIR.NNTTLYVHVR.TRDARSGE	R	T	10	3	1834.49	2432.06	2432.05	811.694	811.692	1215.64	406.219	1216.42	0.00001461708000	20.137	9.818	0.9999	0	142	151
										Hex(6)HexNAc(2)(1378.475600)	E_FA08-24_HB416_HCD-Coll35.15515.15515.3	VIVPEHIR.NNTTLYVHVR.TRDARSGE	R	T	10	3	2052.42	2594.11	2594.11	865.71	865.709	1215.64	406.219	1378.47	0.00000000135324	31.965	13.892	1	0	142	151
										Hex(7)HexNAc(2)(1540.528500)	E-FA_51-22_HB144_uncalibrated.13187.13187.3	VIVPEHIR.NNTTLYVHVR.TRDARSGE	R	T	10	3	1819.86	2756.17	2756.17	919.731	919.729	1215.64	406.219	1540.53	0.00013897610000	30.811	17.833	0.9982	0	142	151
										Hex(8)HexNAc(2)(1702.581300)	E_FA08-24_HB416.15650.15650.3	VIVPEHIR.NNTTLYVHVR.TRDARSGE	R	T	10	3	2059.53	2918.21	2918.21	973.745	973.745	1215.64	406.219	1702.58	0.00000001632949	27.655	17.642	1	0	142	151
NSTDITTTNTDDGGSCGEENSNGSSRGDEL	A0A7J6KFG6	TGRH88_003550	TGME49_254770	shewanella-like protein phosphatase SLP	ER2/Apicoplast	0.79	GLOB	No		Hex(7)HexNAc(2)(1540.528500)	E-FA_109-23_HB-362.14393.14393.3	QINIPPIK.NSTDITTTNTDDGGSCGEENSNGSSRGDEL.	K	-	30	3	1861.78	4628.75	4628.74	15439.2	1543.92	3089.22	1030.75	1539.52	0	0.0040334	0.0011375	1	1	391	420
EALLAYQNATHVDGETPK	A0A7J6KE59	TGRH88_004910	TGRH88_004910	Hypothetical protein	PM peripheral 2/ER2	0.37	SP	No		Hex(5)HexNAc(2)(1216.422800)	E-FA_109-23_HB-361.20920.20920.3	FHRSHRAR.EALLAYQNATHVDGETPK.DASQFTGG	R	D	18	3	2604.09	3172.36	3172.37	1058.46	1058.46	1955.96	652.994	1216.41	0.00000000000031	48.958	24.529	1	0	783	800
										Hex(6)HexNAc(2)(1378.475600)	E_FA08-24_HB416_HCD-Coll35.23485.23485.3	FHRSHRAR.EALLAYQNATHVDGETPK.DASQFTGG	R	D	18	3	2960.82	3334.43	3334.43	1112.48	1112.48	1955.96	652.994	1378.47	0.00000000000001	42.722	24.963	1	0	783	800
DIVLDFFNVSK	A0A7J6KF80	TGRH88_005460	TGME49_252380	Phosphatase, putative	ER	-1.01	SP+TM	0.59 between 45-46		Hex(6)HexNAc(2)(1378.475600)	E_FA08-24_HB416.41058.41058.2	HSIKYEAR.DIVLDFFNVSK.NSPRRSVF	R	N	11	2	4934.37	2674.16	2674.16	1338.09	1338.09	1295.68	648.845	1378.48	0.00000000103139	31.884	14.947	1	0	280	290
QAFHNQTSHRPYQE	A0A7J6KF80	TGRH88_005460	TGME49_252380	Phosphatase, putative	ER	-1.01	SP+TM	0.59 between 45-46		Hex(8)HexNAc(2)(1702.581300)	E-FA_109-23_HB-362.07404.07404.4	PSTIDEVR.QAFHNQTSHRPYQE.FIDTGVHV	R	F	14	4	1076.84	3444.38	3444.37	862.102	862.1	1741.79	436.455	1702.58	0.00190002400000	24.361	6.101	0.9984	0	233	246
SPSGPHVSVNK(T)	A0A7J6KG26	TGRH88_005750	TGME49_275640	Hypothetical protein	/	1.45	SP+TM	No		Hex(6)HexNAc(2)(1378.475600)	E-FA_109-23_HB-362.08119.08119.3	DPIQEYIR.SPSGPHVSVNK.TVAVSGVS	R	T	11	3	1157.77	2486.05	2486.05	829.691	829.691	1107.57	370.196	1378.48	0.02000671000000	20.04	12.486	0.9613	0	175	185
										Hex(7)HexNAc(2)(1540.528500)	E_FA08-24_HB417_HCD-Coll35.09000.09000.3	DPIQEYIR.SPSGPHVSVNK.TVAVSGVS	R	T	11	3	1306.32	2648.09	2648.09	883.705	883.705	1107.57	370.196	1540.53	0.00084486300000	20.019	12.682	0.9949	0	175	185
										Hex(8)HexNAc(2)(1702.581300)	E-FA_109-23_HB-362.08048.08048.3	DPIQEYIR.SPSGPHVSVNK.TVAVSGVS	R	T	11	3	1149.74	2810.15	2810.15	937.722	937.725	1107.57	370.196	1702.59	0.01480982000000	18.496	0.0000	0.9753	0	175	185
										Hex(9)HexNAc(2)(1864.634100)	E-FA_109-23_HB-361.07865.07865.3	DPIQEYIR.SPSGPHVSVNK.TVAVSGVS	R	T	11	3	1141.11	2972.2	2972.19	991.739	991.738	1107.57	370.196	1864.63	0.00201947300000	18.632	12.578	0.9927	0	175	185
NGTTDAYDSAVLSFLLTTEGVR	A0A7J6KEX9	TGRH88_008770	TGME49_211290	Rhoptry protein ROP15	Rhoptries 1	0.16	SP	0.97 between 21-22		Hex(6)HexNAc(2)(1378.475600)	E-FA_109-23_HB-362.44280.44280.3	DGFVITHK.NGTTDAYDSAVLSFLLTTEGVR.EGAAKSSG	K	E	22	3	5057.34	3707.62	3707.61	1236.88	1236.88	2329.14	777.389	1378.47	0.00000000000000	37.757	31.021	1	0	28	49
										Hex(7)HexNAc(2)(1540.528500)	E_FA08-24_HB416.45595.45595.3	DGFVITHK.NGTTDAYDSAVLSFLLTTEGVR.EGAAKSSG	K	E	22	3	5446.04	3869.68	3869.67	1290.9	1290.9	2329.14	777.389	1540.53	0.00000000000006	32.748	30.811	1	0	28	49
EQSTFNVTMADSTVVCTHPQR	A0A7J6KDC7	TGRH88_009130	TGME49_210778	Hemimethylated DNA binding domain-containing protein	ER	-2.78	SP+TM	No		Hex(6)HexNAc(2)(1378.475600)	E-FA_51-22_HB144_uncalibrated.21166.21166.3	IGNWASIR.EQSTFNVTMADSTVVCTHPQR.RDDDIFME	R	R	21	3	2738.22	3801.56	3801.55	1268.2	1268.19	2423.08	808.702	1378.47	0.00000000637555	33.717	15.849	1	0	56	76
										Hex(7)HexNAc(2)(1540.528500)	E-FA_109-23_HB-361.21546.21546.3	IGNWASIR.EQSTFNVTMADSTVVCTHPQR.RDDDIFME	R	R	21	3	2673.55	3963.61	3963.61	1322.21	1322.21	2423.08	808.702	1540.52	0.00000000000000	47.364	24.916	1	0	56	76
IGHDQLWANGTLTQIYGNGTGGR	A0A7J6KDC7	TGRH88_009130	TGME49_210778	Hemimethylated DNA binding domain-containing protein	ER	-2.78	SP+TM	No		Hex(6)HexNAc(2)(1378.475600)	E-FA_109-23_HB-361.30406.30406.3	IFEWGTYK.IGHDQLWANGTLTQIYGNGTGGR.QTEVFFEC	K	Q	23	3	3628.56	3807.67	3807.67	1270.23	1270.23	2428.19	810.403	1379.48	0.00000000010340	61.186	27.056	1	0	178	200
AECSGNYTDVIPAYETQWWK	A0A7J6KBV0	TGRH88_010870	TGME49_267160	SAG-related sequence SRS38D	/	1.68	SP	No		Hex(6)HexNAc(2)(1378.475600)	E-FA_109-23_HB-361.37414.37414.3	PKDGVDAR.AECSGNYTDVIPAYETQWWK.HDAAQHTF	R	H	20	3	4333.13	3795.54	3795.54	1266.19	1266.19	2417.06	806.695	1378.47	0.00000084227460	31.314	15.125	1	0	276	295
ARPTVTENQTVTCAYGASSNE(A)	A0A7J6KB04	TGRH88_010880	TGME49_267150	SAG-related sequence SRS38C	ER2	1.4	SP	No		Hex(6)HexNAc(2)(1378.475600)	E-FA_109-23_HB-362.15761.15761.3	CAITVSIE.ARPTVTENQTVTCAYGASSNE.AHQTIKIS	E	A	21	3	2015.49	3633.49	3633.5	1212.17	1212.17	2255.01	752.678	1378.49	0.00000000001194	27.319	14.694	1	0	211	231
NSTEDELEK	A0A7J6KAI2	TGRH88_011260	TGME49_266730	leucyl-tRNA synthetase (LeuRS2)	/	-3.56	GLOB	0.45 between 33-34		Hex(7)HexNAc(2)(1540.528500)	E-FA_109-23_HB-362.06102.06102.2	MNMATSVK.NSTEDELEK.ATSSSSAE	K	A	9	2	929.828	2604	2604	1303.01	1303.01	1063.47	532.741	1540.53	0.00407140900000	21.298	9.887	0.9902	0	1045	1053
										Hex(8)HexNAc(2)(1702.581300)	E-FA_109-23_HB-362.06103.06103.2	MNMATSVK.NSTEDELEK.ATSSSSAE	K	A	9	2	929.94	2766.05	2766.05	1384.03	1384.03	1063.47	532.741	1702.58	0.00940460500000	20.993	10.121	0.9880	0	1045	1053
HIQGIPSPTLQNR(T)	A0A7J6KC54	TGRH88_011710	TGME49_266090	transmembrane protein 43, putative	IMC/ PM integral	0.91	TM	No		Hex(5)HexNAc(2)(1216.422800)	E-FA_51-22_HB144_uncalibrated.17611.17611.3	TGFIGSDR.HIQGIPSPTLQNR.TMSIFAEG	R	T	13	3	2329.23	2676.21	2676.21	893.078	893.076	1459.79	487.604	1216.42	0.00291486900000	15.869	9.801	0.9861	0	262	274
										Hex(6)HexNAc(2)(1378.475600)	E_FA08-24_HB416_HCD-Coll35.20904.20904.3	TGFIGSDR.HIQGIPSPTLQNR.TMSIFAEG	R	T	13	3	2666.95	2838.27	2838.26	947.096	947.095	1459.79	487.604	1378.47	0.00000000001546	40.45	13.767	1	0	262	274
										Hex(7)HexNAc(2)(1540.528500)	E-FA_51-22_HB144_uncalibrated.17408.17408.3	TGFIGSDR.HIQGIPSPTLQNR.TMSIFAEG	R	T	13	3	2306.12	3000.32	3000.32	1001.11	1001.11	1459.79	487.604	1540.53	0.00001064754000	33.462	14.839	1	0	262	274
										Hex(8)HexNAc(2)(1702.581300)	E_FA08-24_HB416_HCD-Coll35.20687.20687.3	TGFIGSDR.HIQGIPSPTLQNR.TMSIFAEG	R	T	13	3	2642.12	3162.37	3162.37	1055.13	1055.13	1459.79	487.604	1702.58	0.00000000000000	53.641	15.725	1	0	262	274
										Hex(9)HexNAc(2)(1864.634100)	E-FA_109-23_HB-361.18022.18022.3	TGFIGSDR.HIQGIPSPTLQNR.TMSIFAEG	R	T	13	3	2280.08	3324.42	3324.41	1109.15	1109.15	1459.79	487.604	1864.63	0.00060677230000	16.241	10.42	0.9976	0	262	274
DIEGFNLTAFNR(L)	A0A7J6KCC4	TGRH88_012510	TGME49_264970	Hypothetical protein	Golgi	-0.9	TM	No		Hex(7)HexNAc(2)(1540.528500)	E_FA08-24_HB416_HCD-Coll35.36748.36748.2	NAGWEYEK.DIEGFNLTAFNR.LVIKAVPR	K	L	12	2	4464.41	2936.2	2936.2	1469.11	1469.11	1395.68	698.846	1540.53	0.00000067549060	25.267	22.474	1	0	1088	1099
										Hex(8)HexNAc(2)(1702.581300)	E_FA08-24_HB416_HCD-Coll35.36657.36657.2	NAGWEYEK.DIEGFNLTAFNR.LVIKAVPR	K	L	12	2	4454.32	3098.25	3098.25	1550.13	1550.13	1395.68	698.846	1702.57	0.00000000859941	27.534	22.426	1	0	1088	1099
NHSATPPSHAAQK	A0A7J6KCC4	TGRH88_012510	TGME49_264970	Hypothetical protein	Golgi	-0.9	TM	No		Hex(6)HexNAc(2)(1378.475600)	E-FA_109-23_HB-361.03055.03055.4	QIASFFIR.NHSATPPSHAAQK.STREANQR	R	S	13	4	593.537	2723.14	2723.13	681.793	681.791	1344.65	337.171	1378.48	0.00000108648200	25.25	10.978	1	0	463	475
										Hex(7)HexNAc(2)(1540.528500)	E-FA_109-23_HB-361.03088.03088.4	QIASFFIR.NHSATPPSHAAQK.STREANQR	R	S	13	4	597.401	2885.19	2885.19	722.305	722.305	1344.65	337.171	1540.54	0.00008328722000	22.069	7.31	0.9991	0	463	475
										Hex(8)HexNAc(2)(1702.581300)	E-FA_109-23_HB-361.03120.03120.4	QIASFFIR.NHSATPPSHAAQK.STREANQR	R	S	13	4	601.152	3047.25	3047.24	762.82	762.817	1344.65	337.171	1702.59	0.01671222000000	16.161	6.458	0.9340	0	463	475
NATDPTPGMLR	A0A7J6KCC4	TGRH88_012510	TGME49_264970	Hypothetical protein	Golgi	-0.9	TM	No		Hex(6)HexNAc(2)(1378.475600)	E-FA_109-23_HB-361.10259.10259.2	SAFVPEEK.NATDPTPGMLR.FEMRERYR	K	F	11	2	1410.08	2566.03	2566.03	1284.02	1284.02	1187.56	594.787	1378.47	0.00348243300000	16.514	8.9	0.9891	0	1136	1146
										Hex(7)HexNAc(2)(1540.528500)	E-FA_109-23_HB-361.10279.10279.2	SAFVPEEK.NATDPTPGMLR.FEMRERYR	K	F	11	2	1412.33	2728.09	2728.08	1365.05	1365.05	1187.56	594.787	1540.52	0.00264545800000	20.571	12.69	0.9924	0	1136	1146
ANVTEVNYLTSLR	A0A7J6KBJ2	TGRH88_012720	TGME49_264720	Hypothetical protein	Apicoplast	-3.07	GLOB	No		Hex(7)HexNAc(2)(1540.528500)	E-FA_109-23_HB-361.28576.28576.3	VYEEIIRR.ANVTEVNYLTSLR.SKADEIIP	R	S	13	3	3437.56	3019.28	3019.26	1007.43	1007.43	1478.77	493.932	1540.48	0.00000001500771	26.223	21.8	1	0	249	261
										Hex(8)HexNAc(2)(1702.581300)	E_FA08-24_HB417_HCD-Coll35.31751.31751.2	VYEEIIRR.ANVTEVNYLTSLR.SKADEIIP	R	S	13	2	3903.03	3181.34	3181.35	1591.68	1591.68	1478.77	740.394	1702.58	0.00121904000000	16.768	12.688	0.9967	0	249	261
TTVDEGVVNR(T)	A0A7J6KCV0	TGRH88_012780	TGME49_264660	SAG-related sequence SRS44	Dense granules	0.85	TM	No		Hex(6)HexNAc(2)(1378.475600)	E_FA08-24_HB417_HCD-Coll35.11391.11391.2	PGATIGSR.TTVDEGVVNR.TYTITAPK	R	T	10	2	1580.52	2467.02	2467.02	1234.52	1234.52	1088.55	545.28	1378.48	0.07469219000000	16.606	11.479	0.9390	0	1068	1077
										Hex(7)HexNAc(2)(1540.528500)	E_FA08-24_HB417_HCD-Coll35.11416.11416.2	PGATIGSR.TTVDEGVVNR.TYTITAPK	R	T	10	2	1583.46	2629.07	2629.07	1315.54	1315.54	1088.55	545.28	1540.53	0.13454190000000	13.475	11.502	0.9267	0	1068	1077
LPEMELLVDSVNR(T)										Hex(6)HexNAc(2)(1378.475600)	E_FA08-24_HB417_HCD-Coll35.30331.30331.3	RTAATGIR.LPEMELLVDSVNR.TARFVCPD	R	T	13	3	3742.09	2909.25	2909.26	970.758	970.761	1529.78	510.933	1379.48	0.00010911330000	16.778	11.078	0.9975	0	843	855
LFFNSTYSK	A0A7J6KBF7	TGRH88_012960	TGME49_288000	Hypothetical protein	Dense granules	1.73	SP	No		Hex(6)HexNAc(2)(1378.475600)	E_FA08-24_HB417_HCD-Coll35.23802.23802.2	IPWPIIPR.LFFNSTYSK.EYIEDTVV	R	E	9	2	2996.89	2484.03	2484.02	1243.02	1243.02	1105.54	553.779	1378.48	0.00000350918700	22.277	9.184	1	0	1881	1889
										Hex(7)HexNAc(2)(1540.528500)	E_FA08-24_HB416_HCD-Coll35.23605.23605.2	IPWPIIPR.LFFNSTYSK.EYIEDTVV	R	E	9	2	2974.67	2646.07	2646.07	1324.04	1324.04	1105.54	553.779	1540.53	0.00000000037034	35.043	14.073	1	0	1881	1889
										Hex(8)HexNAc(2)(1702.581300)	E_FA08-24_HB416_HCD-Coll35.23509.23509.2	IPWPIIPR.LFFNSTYSK.EYIEDTVV	R	E	9	2	2963.63	2808.13	2808.12	1405.07	1405.07	1105.54	553.779	1702.58	0.00000000054522	36.892	14.747	1	0	1881	1889
NISLDNPEVVHLLR	A0A7J6KBF7	TGRH88_012960	TGME49_288000	Hypothetical protein	Dense granules	1.73	SP	No		Hex(7)HexNAc(2)(1540.528500)	E-FA_109-23_HB-361.33889.33889.3	SFYPFEAR.NISLDNPEVVHLLR.NANVGAPI	R	N	14	3	3980.77	3158.42	3158.41	1053.81	1053.81	1617.88	540.302	1540.53	0.00000000041016	27.238	22.372	1	0	2286	2299
GETGLHSLAPSLSGNSSR	A0A7J6KDC2	TGRH88_014700	TGME49_289940	uroporphyrinogen decarboxylase	Apicoplast	-4.6	GLOB	No	a	Hex(6)HexNAc(2)(1378.475600)	E-FA_109-23_HB-362.19215.19215.3	AYGFSEDR.GETGLHSLAPSLSGNSSR.TERHPHHV	R	T	18	3	2404.58	3147.35	3147.33	1050.12	1050.12	1768.87	590.631	1378.46	0.00010925360000	29.335	10.373	0.9982	0	24	41
										Hex(7)HexNAc(2)(1540.528500)	E_FA08-24_HB416_HCD-Coll35.21506.21506.3	AYGFSEDR.GETGLHSLAPSLSGNSSR.TERHPHHV	R	T	18	3	2735.47	3309.43	3309.41	1104.15	1104.14	1768.87	590.631	1540.54	0.00000000832335	22.809	10.956	1	0	24	41
GTANMTLESAGSER	A0A7J6KDC2	TGRH88_014700	TGME49_289940	uroporphyrinogen decarboxylase	Apicoplast	-4.6	GLOB	No	a	Hex(7)HexNAc(2)(1540.528500)	E-FA_109-23_HB-361.09262.09262.3	VRSFFFPK.GTANMTLESAGSER.TDDAPPAI	K	T	14	3	1298.52	2979.15	2979.16	994.059	994.062	1438.64	480.553	1540.53	0.00030826980000	14.996	10.091	0.9980	0	106	119
NIVIEPNASSVE/LGAAPLFVDNIVIEPNASSVE	A0A7J6KCY2	TGRH88_014830	TGME49_290160	sortilin-like receptor SORTLR	Golgi	-3.67	TM	No		Hex(6)HexNAc(2)(1378.475600)	E-FA_109-23_HB-362.39976.39976.3	GQSWYDFE.LGAAPLFVDNIVIEPNASSVE.FIIYGKRE	E	F	21	3	4598.4	3532.6	3532.59	1178.54	1178.54	2154.12	719.048	1378.47	0.00000000000000	45.067	30.754	1	0	655	675
										Hex(7)HexNAc(2)(1540.528500)	E-FA_109-23_HB-362.39951.39951.3	GQSWYDFE.LGAAPLFVDNIVIEPNASSVE.FIIYGKRE	E	F	21	3	4595.85	3694.65	3694.64	1232.56	1232.56	2154.12	719.048	1540.52	0.00000000000324	44.079	29.79	1	0	655	675
DLDDFHHGNYTAR	A0A7J6KAQ0	TGRH88_015170	TGME49_290730	CS domain-containing protein	Apicoplast	0.5	GLOB	No	a	Hex(3)HexNAc(2)(892.317200)	E_FA08-24_HB416_HCD-Coll35.15920.15920.3	DMKERVQK.DLDDFHHGNYTAR.YITTEGGN	K	Y	13	3	2097.22	2451.99	2451.98	818.336	818.336	1559.68	520.899	892.31	0.00000000000000	45.059	25.252	1	0	334	346
										Hex(4)HexNAc(2)(1054.370000)	E_FA08-24_HB417_HCD-Coll35.15884.15884.3	DMKERVQK.DLDDFHHGNYTAR.YITTEGGN	K	Y	13	3	2091.46	2614.03	2614.07	872.352	872.362	1559.68	520.899	1054.39	0.00000000000000	50.013	24.373	1	0	334	346
										Hex(5)HexNAc(2)(1216.422800)	E_FA08-24_HB417_HCD-Coll35.15854.15854.3	DMKERVQK.DLDDFHHGNYTAR.YITTEGGN	K	Y	13	3	2088.15	2776.09	2776.1	926.37	926.373	1559.68	520.899	1216.42	0.00000000000000	47.388	22.019	1	0	334	346
										Hex(6)HexNAc(2)(1378.475600)	E_FA08-24_HB418_HCD-Coll35.15716.15716.4	DMKERVQK.DLDDFHHGNYTAR.YITTEGGN	K	Y	13	4	2121.75	2938.16	2938.16	735.546	735.546	1559.68	390.926	1378.48	0.00000000051123	39.295	21.364	1	0	334	346
										Hex(7)HexNAc(2)(1540.528500)	E_FA08-24_HB417_HCD-Coll35.15791.15791.4	DMKERVQK.DLDDFHHGNYTAR.YITTEGGN	K	Y	13	4	2081.23	3100.19	3100.2	776.055	776.057	1559.68	390.926	1540.52	0.00000000103059	42.094	18.766	1	0	334	346
										Hex(8)HexNAc(2)(1702.581300)	E_FA08-24_HB417_HCD-Coll35.15903.15903.4	DMKERVQK.DLDDFHHGNYTAR.YITTEGGN	K	Y	13	4	2093.6	3262.25	3262.25	816.57	816.57	1559.68	390.926	1702.58	0.00000000000001	44.202	24.491	1	0	334	346
ELIANPTNGNSSR	A0A7J6KDI8	TGRH88_015550	TGME49_291320	Hypothetical protein	Golgi/PM integral	-2.15	TM	No		Hex(6)HexNAc(2)(1378.475600)	E_FA08-24_HB416.13462.13462.3	EQPIFIHR.ELIANPTNGNSSR.YISPISIS	R	Y	13	2	1810.51	2750.15	2750.15	917.723	917.725	1371.67	458.232	1378.48	0.00000419824700	24.661	11.356	1	0	354	366
										Hex(7)HexNAc(2)(1540.528500)	E_FA08-24_HB417_HCD-Coll35.13245.13245.2	EQPIFIHR.ELIANPTNGNSSR.YISPISIS	R	Y	13	2	1792.03	2912.2	2912.19	1457.1	1457.1	1371.67	686.844	1540.51	0.00000090354650	23.882	10.773	1	0	354	366
ANDTSVHQYDR	A0A7J6KC99	TGRH88_015880	TGME49_292020	cysteine repeat modular protein CRMPB	Micronemes	-3.71	TM	No	a	Hex(6)HexNAc(2)(1378.475600)	E-FA_109-23_HB-362.05853.05853.3	SAIQMRSR.ANDTSVHQYDR.LPDIHPCV	R	L	11	3	901.882	2683.02	2683.06	895.347	895.359	1304.57	435.865	1378.48	0.00000512626800	33.752	18.344	1	0	6452	6462
										Hex(7)HexNAc(2)(1540.528500)	E-FA_109-23_HB-362.05913.05913.3	SAIQMRSR.ANDTSVHQYDR.LPDIHPCV	R	L	11	3	908.595	2845.11	2845.11	949.379	949.376	1304.57	435.865	1540.53	0.00004315976000	31.26	16.611	0.9989	0	6452	6462
ENCTDIGGK	A0A7J6KC00	TGRH88_016210	TGME49_292360	Hypothetical protein	Apicoplast	-3.55	GLOB	No		Hex(6)HexNAc(2)(1378.475600)	E-FA_109-23_HB-362.05015.05015.2	AIEEWERR.ENCTDIGGK.LARATGVF	R	L	9	2	806.702	2370.91	2370.91	1186.46	1186.46	992.423	497.219	1378.49	0.04280854000000	13.326	8.229	0.9548	0	924	932
										Hex(7)HexNAc(2)(1540.528500)	E-FA_109-23_HB-362.05080.05080.2	AIEEWERR.ENCTDIGGK.LARATGVF	R	L	9	2	814.105	2532.96	2532.95	1267.49	1267.48	992.423	497.219	1540.53	0.00001361375000	16.062	12.002	0.9999	0	924	932
AHAQSVNATSTLPQHSEK	A0A7J6KD11	TGRH88_016760	TGME49_304990	Guanylate-binding protein, N-terminal domain-containing protein	ER	-5.5	TM	No	a	Hex(5)HexNAc(2)(1216.422800)	E-FA_109-23_HB-361.09846.09846.4	DANIFNIR.AHAQSVNATSTLPQHSEK.REPSIAAG	R	R	18	4	1363.71	3121.37	3121.36	781.349	781.347	1904.93	477.241	1216.42	0.00000000002447	37.316	19.702	1	0	357	374
										Hex(6)HexNAc(2)(1378.475600)	E_FA08-24_HB416_HCD-Coll35.10510.10510.4	DANIFNIR.AHAQSVNATSTLPQHSEKR.EPSIAAGS	R	E	19	4	1482.6	3439.51	3439.51	860.885	860.886	2061.04	516.266	1378.48	0.00000000000000	48.579	15.136	1	0	357	375
										Hex(7)HexNAc(2)(1540.528500)	E-FA_109-23_HB-362.09944.09944.4	DANIFNIR.AHAQSVNATSTLPQHSEK.REPSIAAG	R	R	18	4	1364.75	3445.48	3445.47	862.378	862.375	1904.93	477.241	1540.54	0.00000145578300	31.984	13.191	1	0	357	374
										Hex(8)HexNAc(2)(1702.581300)	E-FA_109-23_HB-362.09896.09896.4	DANIFNIR.AHAQSVNATSTLPQHSEK.REPSIAAG	R	R	18	4	1359.3	3607.53	3607.52	902.889	902.886	1904.93	477.241	1702.58	0.00000000000020	41.973	19.321	1	0	357	374
SEVEQVTNVLLLDTEGFGGPNVTR	A0A7J6KD11	TGRH88_016760	TGME49_304990	Guanylate-binding protein, N-terminal domain-containing protein	ER	-5.5	TM	No	a	Hex(5)HexNAc(2)(1216.422800)	E-FA_109-23_HB-361.41331.41331.3	QRKSSVGK.SEVEQVTNVLLLDTEGFGGPNVTR.SYDQIIYA	K	S	24	3	4727.89	3789.73	3789.72	1264.25	1264.25	2573.3	858.773	1216.42	0.00000000000008	38.858	20.669	1	0	287	310
										Hex(6)HexNAc(2)(1378.475600)	E-FA_109-23_HB-362.41180.41180.3	QRKSSVGK.SEVEQVTNVLLLDTEGFGGPNVTR.SYDQIIYA	K	S	24	3	4719.1	3951.79	3951.77	1318.27	1318.26	2573.3	858.773	1378.47	0.00000000000000	67.431	45.394	1	0	287	310
										Hex(7)HexNAc(2)(1540.528500)	E-FA_51-22_HB144_uncalibrated.38806.38806.3	QRKSSVGK.SEVEQVTNVLLLDTEGFGGPNVTR.SYDQIIYA	K	S	24	3	4753.75	4113.84	4113.83	1372.29	1372.28	2573.3	858.773	1540.53	0.00000000000000	61.623	42.135	1	0	287	310
										Hex(8)HexNAc(2)(1702.581300)	E-FA_51-22_HB144_uncalibrated.38780.38780.3	QRKSSVGK.SEVEQVTNVLLLDTEGFGGPNVTR.SYDQIIYA	K	S	24	3	4750.68	4275.9	4275.89	1426.31	1426.3	2573.3	858.773	1702.59	0.00000617542700	16.709	8.901	1	0	287	310
DPLPDPSSTNSTLSSSSPSSR	A0A7J6KD11	TGRH88_016760	TGME49_304990	Guanylate-binding protein, N-terminal domain-containing protein	ER	-5.5	TM	No	a	Hex(6)HexNAc(2)(1378.475600)	E-FA_109-23_HB-361.18051.18051.3	SYPHDISY.DPLPDPSSTNSTLSSSSPSSR.RFTAFPVG	Y	R	21	3	2283.33	3496.45	3496.45	1166.49	1166.49	2117.97	706.998	1378.48	0.00000000000037	48.028	15.736	1	0	216	236
HVNVTLPNVSE	A0A7J6KB63	TGRH88_016790	TGME49_305020	CS domain-containing protein	/	-4.44	GLOB	No		Hex(8)HexNAc(2)(1702.581300)	E-FA_109-23_HB-362.22281.22281.2	EKDIEDIR.HVNVTLPNVSE.LMKQQIEQ	R	L	11	2	2748.47	2911.2	2911.2	1456.61	1456.61	1207.62	604.817	1703.58	0.00036008320000	17.887	0.0000	0.9995	0	1522	1532
(K)DVEALNHTVTEEYQNIEQLR	A0A7J6KGW7	TGRH88_019810	TGME49_294790	Microneme protein MIC19	Rhoptries 2	-0.59	SP	No		Hex(5)HexNAc(2)(1216.422800)	E-FA_51-22_HB144_uncalibrated.34128.34128.3	KVREDIRK.DVEALNHTVTEEYQNIEQLR.QIQDAQTA	K	Q	20	3	4221.52	3616.59	3616.58	1206.54	1206.53	2400.16	801.059	1216.43	0.00000000000000	47.821	26.729	1	0	264	283
										Hex(6)HexNAc(2)(1378.475600)	E_FA08-24_HB417_HCD-Coll35.37222.37222.3	KVREDIRK.DVEALNHTVTEEYQNIEQLR.QIQDAQTA	K	Q	20	3	4520.83	3778.63	3778.63	1260.55	1260.55	2400.16	801.059	1378.47	0.00000000000000	72.419	48.565	1	0	264	283
										Hex(7)HexNAc(2)(1540.528500)	E_FA08-24_HB417_HCD-Coll35.37169.37169.3	KVREDIRK.DVEALNHTVTEEYQNIEQLR.QIQDAQTA	K	Q	20	3	4514.81	3940.73	3940.68	1314.58	1314.57	2400.16	801.059	1540.53	0.00000000000000	68.39	42.534	1	0	264	283
										Hex(8)HexNAc(2)(1702.581300)	E_FA08-24_HB417_HCD-Coll35.37131.37131.3	KVREDIRK.DVEALNHTVTEEYQNIEQLR.QIQDAQTA	K	Q	20	3	4510.57	4102.77	4102.74	1368.6	1368.59	2400.16	801.059	1702.58	0.00000000000000	76.923	48.459	1	0	264	283
LVVEHTQVTPLWNVTEPGNR(G)	A0A7J6KFV9	TGRH88_021080	TGME49_321690	Hypothetical protein	Golgi	-2.84	TM	No		Hex(6)HexNAc(2)(1378.475600)	E_FA08-24_HB416_HCD-Coll35.33988.33988.3	RDVAANPR.LVVEHTQVTPLWNVTEPGNR.EGIPVIRI	R	E	20	3	4155.02	3666.67	3666.67	1223.23	1223.23	2288.19	763.738	1378.48	0.00000000000000	61.165	33.669	1	0	315	334
										Hex(7)HexNAc(2)(1540.528500)	E-FA_51-22_HB144_uncalibrated.29572.29572.3	RDVAANPR.LVVEHTQVTPLWNVTEPGNR.EGIPVIRI	R	E	20	3	3702.71	3828.73	3828.72	1277.25	1277.25	2288.19	763.738	1540.53	0.00000000000030	53.212	30.528	1	0	315	334
DNFFHPNQTANYELFPETLPLALTSQK	A0A7J6KHP2	TGRH88_022620	TGME49_208040	Aldo-keto reductase	/	-3.47	GLOB	No		Hex(7)HexNAc(2)(1540.528500)	E-FA_51-22_HB144_uncalibrated.39831.39831.3	SEWHIYNR.DNFFHPNQTANYELFPETLPLALTSQK.LKHIQTRQ	R	L	27	3	4871.99	4675.09	4675.07	1559.37	1559.36	3134.53	1045.85	1540.54	0.00000001313530	21.839	7.612	1	0	598	624
										Hex(8)HexNAc(2)(1702.581300)	E-FA_51-22_HB144_uncalibrated.39796.39796.3	SEWHIYNR.DNFFHPNQTANYELFPETLPLALTSQK.LKHIQTRQ	R	L	27	3	4867.98	4837.14	4837.13	1613.39	1613.38	3134.53	1045.85	1702.6	0.00052346780000	17.626	0.0000	0.9976	0	598	624
DNQTGSIFDLETEESR	A0A7J6KHP2	TGRH88_022620	TGME49_208040	Aldo-keto reductase	/	-3.47	GLOB	No		Hex(6)HexNAc(2)(1378.475600)	E-FA_109-23_HB-361.26831.26831.3	EGEIPGTR.DNQTGSIFDLETEESR.RYWGEEAS	R	R	16	3	3251.39	3218.3	3218.28	1073.78	1073.77	1839.81	614.278	1378.47	0.00000000000636	32.135	28.467	1	0	808	823
										Hex(8)HexNAc(2)(1702.581300)	E-FA_109-23_HB-361.25159.25159.3	EGEIPGTR.DNQTGSIFDLETEESRR.YWGEEASP	R	Y	17	3	3069.42	3698.48	3698.48	1233.83	1233.83	1995.91	666.312	1702.56	0.08310548000000	17.984	13.673	0.9130	0	808	824
EQNFCISASNR(T)	A0A7J6KHP2	TGRH88_022620	TGME49_208040	Aldo-keto reductase	/	-3.47	GLOB	No		Hex(6)HexNAc(2)(1378.475600)	E-FA_109-23_HB-362.13878.13878.2	HPIGQVAR.EQNFCISASNR.TISRARAE	R	T	11	2	1804.38	2703.07	2703.07	1352.54	1352.54	1324.58	663.299	1378.48	0.00013825410000	22.562	9.538	0.9988	0	879	889
										Hex(7)HexNAc(2)(1540.528500)	E-FA_109-23_HB-362.13868.13868.2	HPIGQVAR.EQNFCISASNR.TISRARAE	R	T	11	2	1803.25	2865.11	2865.11	1433.56	1433.56	1324.58	663.299	1540.53	0.00000308269600	25.578	13.303	1	0	879	889
										Hex(8)HexNAc(2)(1702.581300)	E-FA_109-23_HB-361.13598.13598.2	HPIGQVAR.EQNFCISASNR.TISRARAE	R	T	11	2	1783.61	3027.15	3027.16	1514.58	1514.59	1324.58	663.299	1702.58	0.00003496778000	20.941	11.74	0.9996	0	879	889
NYTWSYK	A0A7J6KHP2	TGRH88_022620	TGME49_208040	Aldo-keto reductase	/	-3.47	GLOB	No		Hex(6)HexNAc(2)(1378.475600)	E-FA_109-23_HB-362.15976.15976.2	ETYHDPAR.NYTWSYK.RWNPIKQE	R	R	7	2	2039.86	2338.91	2338.91	1170.46	1170.46	960.434	481.224	1378.48	0.02242359000000	15.76	8.668	0.9688	0	786	792
TLVVDNETILYR	A0A7J6KHP2	TGRH88_022620	TGME49_208040	Aldo-keto reductase	/	-3.47	GLOB	No		Hex(6)HexNAc(2)(1378.475600)	E_FA08-24_HB416_HCD-Coll35.29650.29650.2	RIEEIPVK.TLVVDNETILYR.QASAESPM	K	Q	12	2	3663	2813.27	2813.25	1407.64	1407.63	1434.77	718.393	1378.48	0.00000000000029	34.986	22.539	1	0	684	695
										Hex(7)HexNAc(2)(1540.528500)	E-FA_109-23_HB-361.26428.26428.2	RIEEIPVK.TLVVDNETILYR.QASAESPM	K	Q	12	2	3208.32	2975.29	2975.28	1488.65	1488.65	1434.77	718.393	1540.51	0.00000000000096	33.195	22.369	1	0	684	695
										Hex(8)HexNAc(2)(1702.581300)	E_FA08-24_HB417.29682.29682.3	RIEEIPVK.TLVVDNETILYR.QASAESPM	K	Q	12	3	3663.87	3137.35	3137.35	1046.79	1046.79	1434.77	479.264	1702.58	0.00266132300000	14.922	13.347	0.9899	0	684	695
LEPHVPGFLQGFTDITPAGDDVSANVTSSEPAK	A0A7J6KFQ5	TGRH88_022630	TGME49_208030	Microneme protein MIC4	Micronemes	0.83	SP	0.97 between 25-26	a	Hex(6)HexNAc(2)(1378.475600)	E_FA08-24_HB416.40875.40875.3	AKAHGGHR.LEPHVPGFLQGFTDITPAGDDVSANVTSSEPAK.LDISCVHS	R	L	33	3	4914.13	4774.13	4774.12	1592.38	1592.38	3395.65	1132.89	1378.47	0.00000000000000	53.971	36.08	1	0	31	63
										Hex(7)HexNAc(2)(1540.528500)	E_FA08-24_HB416_HCD-Coll35.40809.40809.4	AKAHGGHR.LEPHVPGFLQGFTDITPAGDDVSANVTSSEPAK.LDISCVHS	R	L	33	4	4913.09	4936.18	4936.18	1235.05	1235.05	3395.65	849.92	1540.53	0.00000000000130	30.784	19.817	1	0	31	63
EGVQSAAANITEK	A0A7J6K964	TGRH88_024430	TGME49_213050	Hypothetical protein	PM peripheral 2/Dense granules	1.55	SP	No		Hex(6)HexNAc(2)(1378.475600)	E-FA_109-23_HB-361.13274.13274.2	IARIQSIR.EGVQSAAANITEK.KMQIASKI	R	K	13	2	1747.32	2695.14	2695.13	1348.58	1348.57	1316.66	659.336	1378.48	0.00000001498491	34.349	22.327	1	0	123	135
YVCPGEEPNCTDATK	A0A7J6K9C0	TGRH88_024520	TGME49_213280	SAG-related sequence SRS25	PM peripheral 1	2.1	SP	0.96 between25-26	a	Hex(6)HexNAc(2)(1378.475600)	E-FA_109-23_HB-362.11314.11314.3	SNPQDVSK.YVCPGEEPNCTDATK.ATYQTMFP	K	A	15	3	1519.44	3118.21	3118.2	1040.41	1040.41	1739.71	580.912	1378.48	0.00000000710887	21.654	8.294	1	0	70	84
NGTLSLEVNPSKK	A0A7J6K9T5	TGRH88_026130	TGME49_285870	SAG-related sequence SRS20A	PM peripheral 1	1.74	SP	0.60 between35-36	a	Hex(6)HexNAc(2)(1378.475600)	E-FA_109-23_HB-361.15524.15524.3	YPTPDACK.NGTLSLEVNPSKK.SVTFACGD	K	S	13	3	1999.25	2764.24	2764.23	922.419	922.419	1385.75	462.924	1378.48	0.00000388081500	35.601	14.211	1	0	176	188
										Hex(7)HexNAc(2)(1540.528500)	E-FA_109-23_HB-361.15471.15471.3	YPTPDACK.NGTLSLEVNPSKK.SVTFACGD	K	S	13	3	1993.26	2926.27	2926.29	976.432	976.436	1385.75	462.924	1540.53	0.00000252488400	29.394	12.246	1	0	176	188
										Hex(8)HexNAc(2)(1702.581300)	E_FA08-24_HB417.17437.17437.3	YPTPDACK.NGTLSLEVNPSKK.SVTFACGD	K	S	13	3	2264.32	3088.34	3088.34	1030.45	1030.45	1385.75	462.924	1702.58	0.00000000011570	30.763	0.0000	1	0	176	188
										Hex(9)HexNAc(2)(1864.634100)	E_FA08-24_HB416_HCD-Coll35.17231.17231.3	YPTPDACK.NGTLSLEVNPSKK.SVTFACGD	K	S	13	3	2247.31	3250.36	3250.39	1084.46	1084.47	1385.75	462.924	1864.64	0.00039109900000	15.622	7.209	0.9984	0	176	188
VTGNSSVEFK	A0A7J6K9T5	TGRH88_026130	TGME49_285870	SAG-related sequence SRS20A	PM peripheral 1	1.74	SP	0.60 between35-36	a	Hex(6)HexNAc(2)(1378.475600)	E_FA08-24_HB416_HCD-Coll35.10848.10848.2	DGSIINIR.VTGNSSVEFK.CGGAVPNI	R	C	10	2	1521.18	2445.01	2445.01	1223.51	1223.51	1066.53	534.272	1378.48	0.00000000017525	32.182	17.39	1	0	53	62
										Hex(7)HexNAc(2)(1540.528500)	E-FA_109-23_HB-362.09770.09770.2	DGSIINIR.VTGNSSVEFK.CGGAVPNI	R	C	10	2	1344.89	2607.06	2607.05	1304.54	1304.53	1066.53	534.272	1540.52	0.17343050000000	13.439	6.333	0.9078	0	53	62
VTNLPKNETTFCYK	A0A7J6KB57	TGRH88_026150	TGME49_285860	SAG-related sequence SRS20C	PM peripheral 1	1.7	SP	0.53 between 37-38		Hex(6)HexNAc(2)(1378.475600)	E-FA_109-23_HB-361.17439.17439.3	TKSAYTFR.VTNLPKNETTFCYK.CKAASVRK	R	C	14	3	2214.51	3093.31	3093.31	1032.11	1032.11	1713.84	572.287	1379.47	0.00000617617500	23.247	15.688	1	1	251	264
AFPNGDFGGNNISIVLPR	A0A7J6KBA3	TGRH88_026650	TGME49_285180	Hypothetical protein	Golgi/PM integral	-1	SP+TM	0.78 between 26-27	a	Hex(6)HexNAc(2)(1378.475600)	E_FA08-24_HB416_HCD-Coll35.38216.38216.3	HATETYSK.AFPNGDFGGNNISIVLPR.SEKMIENY	K	S	18	3	4626.89	3265.44	3265.44	1089.49	1089.49	1886.96	629.995	1378.48	0.00000000779853	25.628	11.911	1	0	293	310
MNNETVLYEPDTEIIEK	A0A7J6K8I9	TGRH88_028570	TGME49_243930	GPI-anchored micronemal antigen GAMA	Micronemes	0.25	SP	0.92 between 20-22	a	Hex(6)HexNAc(2)(1378.475600)	E-FA_109-23_HB-361.26417.26417.3	FSRIRMFK.MNNETVLYEPDTEIIEK.TVKAAYID	K	T	17	3	3207.18	3431.43	3431.43	1144.82	1144.82	2052.96	685.326	1378.47	0.00000000000000	51.353	33.792	1	0	697	713
										Hex(7)HexNAc(2)(1540.528500)	E-FA_109-23_HB-361.26255.26255.3	FSRIRMFK.MNNETVLYEPDTEIIEK.TVKAAYID	K	T	17	3	3189.7	3593.48	3593.48	1198.83	1198.83	2052.96	685.326	1540.52	0.00000000000000	50.637	33.434	1	0	697	713
										Hex(8)HexNAc(2)(1702.581300)	E_FA08-24_HB416.29555.29555.3	FSRIRMFK.MNNETVLYEPDTEIIEK.TVKAAYID	K	T	17	3	3644.7	3755.54	3755.54	1252.85	1252.85	2052.96	685.326	1702.58	0.00000000000000	50.815	33.541	1	0	697	713
SYESLRNCTGDSR	A0A7J6K8I9	TGRH88_028570	TGME49_243930	GPI-anchored micronemal antigen GAMA	Micronemes	0.25	SP	0.92 between 20-22		Hex(6)HexNAc(2)(1378.475600)	E-FA_109-23_HB-361.09192.09192.3	GSSWIIIK.SYESLRNCTGDSR.ASQKGKKK	K	A	13	3	1290.78	2922.15	2922.14	975.057	975.055	1543.67	515.563	1378.47	0.00218021000000	20.08	17.654	0.9594	1	137	149
TMNSEGVISDGLQSQLPVNHTR	A0A7J6K8I9	TGRH88_028570	TGME49_243930	GPI-anchored micronemal antigen GAMA	Micronemes	0.25	SP	0.92 between 20-22	a	Hex(5)HexNAc(2)(1216.422800)	E-FA_109-23_HB-362.24397.24397.3	DIAEFYNK.TMNSEGVISDGLQSQLPVNHTR.LVERFAIF	K	L	22	3	2982.43	3614.59	3614.59	1205.87	1205.87	2398.15	800.392	1216.43	0.00000097745120	24.35	15.012	1	0	764	785
										Hex(6)HexNAc(2)(1378.475600)	E-FA_109-23_HB-362.24289.24289.3	DIAEFYNK.TMNSEGVISDGLQSQLPVNHTR.LVERFAIF	K	L	22	3	2970.45	3776.64	3776.64	1259.89	1259.89	2398.15	800.392	1378.48	0.00000000000000	69.269	38.708	1	0	764	785
										Hex(7)HexNAc(2)(1540.528500)	E-FA_109-23_HB-362.24290.24290.3	DIAEFYNK.TMNSEGVISDGLQSQLPVNHTR.LVERFAIF	K	L	22	3	2970.56	3938.7	3938.69	1313.91	1313.9	2398.15	800.392	1540.53	0.00000000000000	63.236	33.044	1	0	764	785
										Hex(8)HexNAc(2)(1702.581300)	E-FA_109-23_HB-362.24045.24045.3	DIAEFYNK.TMNSEGVISDGLQSQLPVNHTR.LVERFAIF	K	L	22	3	2943.39	4100.75	4100.74	1367.92	1367.92	2398.15	800.392	1702.58	0.00000000000000	66.836	35.807	1	0	764	785
IASEARNE(S)	A0A7J6K713	TGRH88_029100	TGME49_243330	Hypothetical protein	/	-2.7	GLOB	No		Hex(6)HexNAc(2)(1378.475600)	E-FA_109-23_HB-362.20616.20616.2	IYRRVVAR.IASEARNE.SDTNRSDS	R	S	8	2	2562.68	2266.93	2266.92	1134.47	1134.46	888.43	445.222	1378.49	2.23588e-07	0.0010845	0.0008088	0.9831	0	82	89
TAGLDVSVPELVANDTAR	A0A7J6KAB8	TGRH88_031070	TGME49_239890	SCP family extracellular subfamily protein	PM integral	1.8	SP	0.96 between 23-24	a	Hex(5)HexNAc(2)(1216.422800)	E-FA_109-23_HB-361.32941.32941.3	ITIHNKFR.TAGLDVSVPELVANDTAR.KVVIEIVK	R	K	18	3	3885.99	3043.36	3043.36	1015.46	1015.46	1826.94	609.986	1216.42	0.00000000000573	37.675	25.098	1	0	74	92
										Hex(6)HexNAc(2)(1378.475600)	E-FA_109-23_HB-361.32602.32602.3	ITIHNKFR.TAGLDVSVPELVANDTAR.KVVIEIVK	R	K	18	3	3851.6	3205.4	3205.41	1069.48	1069.48	1826.94	609.986	1378.47	0.00000000000000	52.814	33.051	1	0	74	92
										Hex(7)HexNAc(2)(1540.528500)	E-FA_109-23_HB-361.32609.32609.3	ITIHNKFR.TAGLDVSVPELVANDTAR.KVVIEIVK	R	K	18	3	3852.39	3367.47	3367.46	1123.5	1123.49	1826.94	609.986	1540.52	0.00000000000000	52.277	30.3	1	0	74	92
										Hex(8)HexNAc(2)(1702.581300)	E-FA_109-23_HB-361.32562.32562.3	ITIHNKFR.TAGLDVSVPELVANDTAR.KVVIEIVK	R	K	18	3	3847.75	3529.52	3529.51	1177.51	1177.51	1826.94	609.986	1702.58	0.00000000000000	55.096	33.033	1	0	74	92
SLSFNITQAGE	A0A7J6K8S7	TGRH88_032040	TGME49_238490	SAG-related sequence SRS22E	/	1.96	SP	0.96 between 22-23		Hex(6)HexNAc(2)(1378.475600)	E-FA_109-23_HB-362.26916.26916.2	DTTCSKNK.SLSFNITQAGE.FIIFTCGE	K	F	11	2	3257.15	2544.04	2544.04	1273.03	1273.03	1165.56	583.788	1378.47	0.00000062089310	22.226	0.0000	1	0	43	53
										Hex(7)HexNAc(2)(1540.528500)	E-FA_109-23_HB-362.26840.26840.2	DTTCSKNK.SLSFNITQAGE.FIIFTCGE	K	F	11	2	3249.64	2706.1	2706.09	1354.06	1354.05	1165.56	583.788	1540.53	0.01152012000000	12.295	0.0000	0.9894	0	43	53
IETCAPDKPISFNVTEAGQSILFK	A0A7J6K9F6	TGRH88_032060	TGME49_238850	SAG-related sequence protein SRS22I	/	/	SP	0.96 between23-24		Hex(6)HexNAc(2)(1378.475600)	E_FA08-24_HB416.39475.39475.3	AGQETVVK.IETCAPDKPISFNVTEAGQSILFK.CDQTIKNI	K	C	24	3	4759.7	4042.82	4042.82	1348.61	1348.62	2664.35	889.123	1378.48	0.00000000000000	60.253	24.233	1	1	83	106
										Hex(7)HexNAc(2)(1540.528500)	E-FA_51-22_HB144_uncalibrated.36140.36140.3	AGQETVVK.IETCAPDKPISFNVTEAGQSILFK.CDQTIKNI	K	C	24	3	4448.48	4204.89	4204.88	1402.64	1402.63	2664.35	889.123	1540.53	0.00000000000000	57.612	21.387	1	1	83	106
										Hex(8)HexNAc(2)(1702.581300)	E-FA_51-22_HB144_uncalibrated.36108.36108.3	AGQETVVK.IETCAPDKPISFNVTEAGQSILFK.CDQTIKNI	K	C	24	3	4444.99	4366.94	4366.93	1456.65	1456.65	2664.35	889.123	1702.58	0.00000000000015	43.356	21.32	1	1	83	106
QFNFTVPSLPSDE	A0A7J6K9F6	TGRH88_032060	TGME49_238850	SAG-related sequence protein SRS22I	/	/	SP	0.96 between23-24		Hex(6)HexNAc(2)(1378.475600)	E-FA_109-23_HB-362.36354.36354.2	TERQDAPR.QFNFTVPSLPSDE.HSIHVYCR	R	H	13	2	4237.51	2858.16	2858.16	1430.09	1430.09	1479.69	740.851	1378.47	0.00050110570000	18.349	0.0000	0.9992	0	163	175
										Hex(7)HexNAc(2)(1540.528500)	E-FA_109-23_HB-362.36407.36407.2	TERQDAPR.QFNFTVPSLPSDE.HSIHVYCR	R	H	13	2	4243.05	3020.2	3020.21	1511.11	1511.11	1479.69	740.851	1540.52	0.00002507157000	21.951	13.728	1	0	163	175
										Hex(9)HexNAc(2)(1864.634100)	E-FA_109-23_HB-362.36271.36271.3	TERQDAPR.QFNFTVPSLPSDE.HSIHVYCR	R	H	13	3	4229.45	3344.31	3344.32	1115.78	1115.78	1479.69	494.237	1864.63	0.01163512000000	13.404	0.0000	0.9879	0	163	175
ENAPLSFNITEAGQSAK	A0A7J6KAL4	TGRH88_032070	TGME49_238470	SAG-related sequence SRS22C	/	0.14	SP	0.98 between 20-21		Hex(6)HexNAc(2)(1378.475600)	E-FA_109-23_HB-361.27367.27367.3	ATDIPICK.ENAPLSFNITEAGQSAK.FKCDTGVN	K	F	17	3	3309.93	3154.35	3154.35	1052.46	1052.46	1775.87	592.964	1378.48	0.00001629787000	19.501	11.282	1	0	45	61
LLHSNSTSSSASSASTPR	A0A7J6K7A3	TGRH88_033070	TGME49_280370	Hypothetical protein	Nucleus-non chromatin and chromatin	-2.14	GLOB	No		Hex(3)HexNAc(2)(892.317200)	E_FA08-24_HB417_HCD-Coll35.09245.09245.3	DIIAQVQK.LLHSNSTSSSASSASTPR.RPSGRIGE	K	R	18	3	1334.37	2681.19	2681.19	894.736	894.737	1788.86	597.294	892.33	0.00000000001384	29.728	10.341	1	0	192	209
										Hex(6)HexNAc(2)(1378.475600)	E_FA08-24_HB417_HCD-Coll35.08794.08794.3	DIIAQVQK.LLHSNSTSSSASSASTPR.RPSGRIGE	K	R	18	3	1282.77	3167.34	3167.33	1056.79	1056.79	1788.86	597.294	1378.47	0.00000000112710	28.572	8.967	1	0	192	209
										Hex(7)HexNAc(2)(1540.528500)	E_FA08-24_HB417.08968.08968.3	DIIAQVQK.LLHSNSTSSSASSASTPR.RPSGRIGE	K	R	18	3	1295.98	3329.39	3329.38	1110.8	1110.8	1788.86	597.294	1540.52	0.00000000000332	47.358	32.898	1	0	192	209
										Hex(8)HexNAc(2)(1702.581300)	E_FA08-24_HB416.09066.09066.3	DIIAQVQK.LLHSNSTSSSASSASTPR.RPSGRIGE	K	R	18	3	1307.51	3491.44	3491.44	1164.82	1164.82	1788.86	597.294	1702.58	0.00000000321651	45.809	35.685	1	0	192	209
										Hex(9)HexNAc(2)(1864.634100)	E_FA08-24_HB418_HCD-Coll35.08459.08459.3	DIIAQVQK.LLHSNSTSSSASSASTPR.RPSGRIGE	K	R	18	3	1288.05	3653.49	3653.49	1218.84	1218.84	1788.86	597.294	1864.63	0.00000000070591	28.991	22.781	1	0	192	209
SRPNATAEDSSPTDGESDASGK	A0A7J6K594	TGRH88_033500	TGME49_206510	Toxolysin TLN4	Micronemes	0.51	GLOB	0.40 between 27-28		Hex(8)HexNAc(2)(1702.581300)	E-FA_109-23_HB-362.07411.07411.3	AVGEDAYR.SRPNATAEDSSPTDGESDASGK.LYRVFRQH	R	L	22	3	1077.54	3880.52	3880.51	1294.52	1294.51	2177.93	726.984	1702.58	0.00000004282579	37.441	17.06	1	1	584	605
RTNWTVR										Hex(7)HexNAc(2)(1540.528500)	E_FA08-24_HB416_HCD-Coll35.15048.15048.2	RIIVVWER.RTNWTVR.GYDEIFQP	R	G	7	2	1999.35	2634.09	2634.08	1318.05	1318.05	1093.55	547.783	1540.53	0.10381180000000	16.025	15.547	0.9389	0	626	632
NSSFLLPTPSTGTTE	A0A7J6K802	TGRH88_033820	TGME49_205680	Hypothetical protein	Micronemes	1.9	SP+TM	No		Hex(6)HexNAc(2)(1378.475600)	E-FA_109-23_HB-362.27408.27408.2	FNDATSPR.NSSFLLPTPSTGTTE.TNISISGA	R	T	15	2	3311.01	2929.22	2929.22	1465.62	1465.62	1550.75	776.38	1378.48	0.00000016734330	21.995	9.87	1	0	95	109
										Hex(8)HexNAc(2)(1702.581300)	E-FA_109-23_HB-362.27174.27174.2	FNDATSPR.NSSFLLPTPSTGTTE.TNISISGA	R	T	15	2	3285.35	3254.33	3254.32	1628.17	1628.17	1550.75	776.38	1703.58	0.00009692367000	18.289	13.785	1	0	95	109
VFNATYTYDR	A0A7J6K875	TGRH88_034270	TGME49_205240	Cleft lip and palate transmembrane protein 1 (Clptm1) protein	ER	-1.26	TM	No		Hex(6)HexNAc(2)(1378.475600)	E_FA08-24_HB416.19391.19391.2	KDVVEAWK.VFNATYTYDR.WSSSPETN	K	W	10	2	2485.56	2627.06	2627.05	1314.54	1314.53	1248.58	625.296	1378.48	0.00000407842000	27.547	15.37	1	0	226	235
										Hex(7)HexNAc(2)(1540.528500)	E-FA_109-23_HB-361.16767.16767.2	KDVVEAWK.VFNATYTYDR.WSSSPETN	K	W	10	2	2139.63	2789.1	2789.1	1395.56	1395.56	1248.58	625.296	1540.52	0.00000586753500	27.559	15.379	1	0	226	235
WSSSPETNVTFTAPLAFLAQPASR	A0A7J6K875	TGRH88_034270	TGME49_205240	Cleft lip and palate transmembrane protein 1 (Clptm1) protein	ER	-1.26	TM	No		Hex(6)HexNAc(2)(1378.475600)	E-FA_51-22_HB144_uncalibrated.39455.39455.3	NATYTYDR.WSSSPETNVTFTAPLAFLAQPASR.SQTGGQER	R	S	24	3	4828.4	3955.77	3955.76	1319.6	1319.59	2577.29	860.103	1378.48	0.00000000000000	50.607	36.547	1	0	236	259
AQGTIVEPDHLVQSVNTSSK	A0A7J6K7C7	TGRH88_034960	TGME49_204050	subtilisin SUB1	Micronemes	1.21	SP	0.97 between 23-24	a	Hex(7)HexNAc(2)(1540.528500)	E-FA_109-23_HB-362.12767.12767.3	SSEDEATR.ASEGNASVNQTSPAASYPR.RPSSDEGQ	R	R	19	3	1680.36	3446.43	3446.41	1149.82	1149.81	1905.88	636.301	1540.53	0.00000931907100	27.035	21.84	1	0	322	340
										Hex(8)HexNAc(2)(1702.581300)	E-FA_109-23_HB-362.12730.12730.3	SSEDEATR.ASEGNASVNQTSPAASYPR.RPSSDEGQ	R	R	19	3	1676.34	3608.46	3608.46	1203.83	1203.83	1905.88	636.301	1702.58	0.00000000458323	37.135	22.322	1	0	322	340
QANATTAQVTASSSSAHR	A0A7J6K742	TGRH88_035100	TGME49_203930	Hypothetical protein	Rhoptries 2	-0.1	TM	No		Hex(6)HexNAc(2)(1378.475600)	E-FA_109-23_HB-362.07989.07989.3	AGRRNYQR.QANATTAQVTASSSSAHR.WKTPIPER	R	W	18	3	1143.05	3165.33	3165.34	1056.12	1056.12	1786.86	596.626	1378.48	0.00000000000000	61.213	38.356	1	0	371	388
AFSLEVFDQIGNVSSTR	A0A7J6K623	TGRH88_036440	TGME49_202572	Ribophorin I/Ost1	ER	-3.1	TM	No		Hex(6)HexNAc(2)(1378.475600)	E-FA_51-22_HB144_uncalibrated.36922.36922.3	IVAAIPKR.AFSLEVFDQIGNVSSTR.AARVGPEA	R	A	17	3	4537.39	3247.41	3247.4	1083.48	1083.47	1868.93	623.983	1378.48	0.00000000000000	47.333	32.545	1	0	605	621
										Hex(7)HexNAc(2)(1540.528500)	E-FA_109-23_HB-361.39167.39167.3	IVAAIPKR.AFSLEVFDQIGNVSSTR.AARVGPEA	R	A	17	3	4506.06	3409.46	3409.45	1137.49	1137.49	1868.93	623.983	1540.53	0.00000000000000	46.911	28.149	1	0	605	621
										Hex(8)HexNAc(2)(1702.581300)	E-FA_51-22_HB144_uncalibrated.36857.36857.3	IVAAIPKR.AFSLEVFDQIGNVSSTR.AARVGPEA	R	A	17	3	4529.85	3571.53	3571.52	1191.52	1191.51	1868.93	623.983	1702.59	0.00000002322258	28.029	17.245	1	0	605	621
YTLNLTLAPPFR	A0A7J6K623	TGRH88_036440	TGME49_202572	Ribophorin I/Ost1	ER	-3.1	TM	No		Hex(6)HexNAc(2)(1378.475600)	E_FA08-24_HB416.39576.39576.3	VKHADAHR.YTLNLTLAPPFR.DIYTEDVF	R	D	12	3	4770.77	2783.25	2783.26	928.759	928.759	1404.78	469.266	1378.48	0.00116956600000	28.431	12.814	0.9961	2	673	684
SGDGDGNSTSSSSASPDTNR(N)	A0A7J6K0P0	TGRH88_038460	TGME49_207120	SUN-like protein SLP2	ER	-3.9	TM	No		Hex(6)HexNAc(2)(1378.475600)	E-FA_109-23_HB-361.04081.04081.3	DSEREIER.SGDGDGNSTSSSSASPDTNR.NRPVIQGK	R	N	20	3	711.767	3276.24	3276.23	1093.09	1093.09	1897.75	633.591	1378.48	0.00000000516192	25.35	25.278	1	0	195	214
DNISLIITR	A0A7J6K0K6	TGRH88_040570	TGME49_237500	protein phosphatase PPM3A, putative	Dense granules	1.13	Glob	No		Hex(6)HexNAc(2)(1378.475600)	E-FA_109-23_HB-362.23831.23831.2	SAFTRGSR.DNISLIITR.LDEVWSPA	R	L	9	2	2919.73	2422.09	2422.08	1212.05	1212.05	1043.6	522.806	1378.48	0.00006844041000	20.026	11.317	0.9990	0	845	853
										Hex(7)HexNAc(2)(1540.528500)	E-FA_109-23_HB-361.23809.23809.2	SAFTRGSR.DNISLIITR.LDEVWSPA	R	L	9	2	2922.45	2585.13	2585.13	1293.57	1293.57	1043.6	522.806	1541.53	0.00010934520000	17.719	0.0000	0.9988	0	845	853
TISSQQQTLNGNNSTAMLK	A0A7J6JYD5	TGRH88_041080	TGME49_236860	Haloacid dehalogenase family hydrolase domain-containing protein	Rhoptries 2	1.44	TM	No		Hex(7)HexNAc(2)(1540.528500)	E-FA_109-23_HB-362.14233.14233.3	IVGNVSDK.TISSQQQTLNGNNSTAMLK.NIEETTKG	K	N	19	3	1843.61	3591.53	3591.53	1198.18	1198.18	2051	684.672	1540.53	0.00000000000000	41.188	26.856	1	0	2043	2061
ANGTQSATLQVHTGESR	A0A7J6JZH4	TGRH88_041620	TGME49_235960	Hypothetical protein	/	0.25	SP+TM	No		Hex(6)HexNAc(2)(1378.475600)	E_FA08-24_HB416.11606.11606.3	CEGPSRVR.ANGTQSATLQVHTGESR.VEKKGQKT	R	V	17	3	1598.17	3134.32	3134.33	1045.78	1045.78	1755.85	586.291	1378.48	0.00000859774300	25.304	17.238	1	0	163	179
SNATASALASSL	A0A7J6JYT3	TGRH88_042690	TGME49_234220	Hypothetical protein	Golgi	-0.19	TM	No		Hex(6)HexNAc(2)(1378.475600)	E-FA_109-23_HB-362.19284.19284.2	NEEDGGFR.SNATASALASSLD.SAPISFIH	R	S	13	2	2412.42	2585.04	2585.04	1293.53	1293.53	1206.57	604.294	1378.47	0.00000000000000	39.36	0.0000	1	0	609	621
SPESLIPANFTR	A0A7J6K179	TGRH88_042780	TGME49_211890	RAP domain-containing protein	Apicoplast	0.28	GLOB	No		Hex(6)HexNAc(2)(1378.475600)	E-FA_109-23_HB-361.27542.27542.2	AARSTDSK.SPESLIPANFTR.SHDFGEPT	K	S	12	2	3329.07	2709.16	2709.16	1355.59	1355.59	1330.69	666.351	1378.47	0.00000153271700	25.991	13.418	1	0	4486	4497
										Hex(7)HexNAc(2)(1540.528500)	E-FA_109-23_HB-361.27438.27438.2	AARSTDSK.SPESLIPANFTR.SHDFGEPT	K	S	12	2	3317.82	2871.23	2871.22	1436.62	1436.62	1330.69	666.351	1540.53	0.00001246107000	26.265	13.324	0.9999	0	4486	4497
										Hex(8)HexNAc(2)(1702.581300)	E-FA_109-23_HB-362.27420.27420.2	AARSTDSK.SPESLIPANFTR.SHDFGEPT	K	S	12	2	3312.28	3033.28	3033.26	1517.65	1517.64	1330.69	666.351	1702.58	0.00000472333100	28.445	13.291	1	0	4486	4497
SPNSTLAAFIAPHSPSR	A0A7J6K0Y1	TGRH88_043760	TGME49_223970	translation elongation and release factors (gtpases), putative	Endomembrane vesicles	-4.23	GLOB	No		Hex(6)HexNAc(2)(1378.475600)	E-FA_109-23_HB-361.27180.27180.3	TKPEARWR.SPNSTLAAFIAPHSPSR.VGCMYMSS	R	V	17	3	3289.59	3131.37	3131.38	1044.8	1044.8	1751.9	584.972	1379.49	0.00141613300000	22.481	13.296	0.9987	0	174	190
NVTETVK	A0A7J6K0L4	TGRH88_044150	TGME49_224350	Aminopeptidase N2	Apicoplast	-1.16	GLOB	No		Hex(6)HexNAc(2)(1378.475600)	E_FA08-24_HB416_HCD-Coll35.05453.05453.2	VQAISDVR.NVTETVK.EIQKHADF	R	E	7	2	901.833	2167.9	2167.9	1084.96	1084.96	789.423	395.719	1378.48	0.00156995800000	27.724	17.345	0.9934	0	1303	1309
										Hex(7)HexNAc(2)(1540.528500)	E-FA_109-23_HB-361.05137.05137.2	VQAISDVR.NVTETVK.EIQKHADF	R	E	7	2	832.033	2329.96	2329.96	1165.99	1165.99	789.423	395.719	1540.53	0.00218601200000	15.653	7.561	0.9932	0	1303	1309
										Hex(8)HexNAc(2)(1702.581300)	E-FA_109-23_HB-362.05248.05248.2	VQAISDVR.NVTETVK.EIQKHADF	R	E	7	2	833.372	2492	2492.01	1247.01	1247.01	789.423	395.719	1702.59	0.04788115000000	15.639	0.0000	0.9702	0	1303	1309
IATNSTLLE	A0A7J6JZ85	TGRH88_044290	TGME49_224620	Hypothetical protein	Micronemes	1.02	TM	No		Hex(6)HexNAc(2)(1378.475600)	E-FA_109-23_HB-362.17615.17615.2	PAQQTICE.IATNSTLLE.GYEWKDAY	E	G	9	2	2224.9	2338.99	2338.99	1170.5	1170.5	960.513	481.264	1378.47	0.00330907200000	16.178	0.0000	0.9925	0	76	84
										Hex(7)HexNAc(2)(1540.528500)	E-FA_109-23_HB-362.17580.17580.2	PAQQTICE.IATNSTLLE.GYEWKDAY	E	G	9	2	2220.95	2501.03	2501.04	1251.52	1251.53	960.513	481.264	1540.52	0.00155650400000	20.011	0.0000	0.9949	0	76	84
										Hex(8)HexNAc(2)(1702.581300)	E-FA_109-23_HB-362.17524.17524.2	PAQQTICE.IATNSTLLE.GYEWKDAY	E	G	9	2	2214.75	2663.09	2663.09	1332.55	1332.55	960.513	481.264	1702.58	0.00015711680000	21.761	0.0000	1	0	76	84
										Hex(9) HexNAc(2) (PeakApex: 1864.6256)	E-FA_109-23_HB-362.17426.17426.2	PAQQTICE.IATNSTLLE.GYEWKDAY	E	G	9	2	2203.88	2825.14	2825.13	1413.58	1413.57	960.513	481.264	1864.62	0.14561000000000	16.436	0.0000	0.9192	0	76	84
GGSLDAASTPAVNR(T)	A0A7J6K1Q3	TGRH88_044580	TGME49_224920	GPI ethanolamine phosphate transferase, putative	ER	-4.56	TM	No		Hex(6)HexNAc(2)(1378.475600)	E-FA_109-23_HB-361.11953.11953.3	SSPSSSSR.GGSLDAASTPAVNR.TIIMVMGD	R	T	14	3	1600.77	2693.13	2693.13	898.717	898.717	1314.65	439.225	1378.48	0.00000000071233	36.733	13.567	1	0	489	502
										Hex(7)HexNAc(2)(1540.528500)	E-FA_109-23_HB-361.12018.12018.3	SSPSSSSR.GGSLDAASTPAVNR.TIIMVMGD	R	T	14	3	1607.97	2855.19	2855.18	952.738	952.735	1314.65	439.225	1540.53	0.00312110300000	20.218	15.383	0.9855	0	489	502
HGNVSNADAHDEF	A0A7J6JZB6	TGRH88_044610	TGME49_224935	Hypothetical protein	/	0.84	TM	No		Hex(6)HexNAc(2)(1378.475600)	E-FA_109-23_HB-361.09387.09387.3	SRINAHVK.HGNVSNADAHDEF.	K	-	13	3	1312.43	2790.05	2790.05	931.025	931.024	1411.58	471.532	1378.48	0.00000000006815	37.051	16.248	1	0	1490	1502
NITFAAR	A0A7J6JZB6	TGRH88_044610	TGME49_224935	Hypothetical protein	/	0.84	TM	No		Hex(6)HexNAc(2)(1378.475600)	E_FA08-24_HB416_HCD-Coll35.14191.14191.2	NTTSCCGK.NITFAAR.LEARCTET	K	L	7	2	1902.31	2169.91	2169.9	1085.96	1085.96	791.429	396.722	1378.47	0.00066711670000	17.953	0.0000	0.9966	0	1373	1379
										Hex(7)HexNAc(2)(1540.528500)	E_FA08-24_HB416_HCD-Coll35.14209.14209.2	NTTSCCGK.NITFAAR.LEARCTET	K	L	7	2	1904.37	2331.95	2331.96	1166.98	1166.99	791.429	396.722	1540.53	0.00021911340000	15.67	0.0000	0.9985	0	1373	1379
TDSGLDVDSFNITANAIK	A0A7J6K0H8	TGRH88_045430	TGME49_225800	iron-sulfur cluster assembly protein SufC	Apicoplast	-5.57	GLOB	No	a	Hex(6)HexNAc(2)(1378.475600)	E-FA_109-23_HB-362.31312.31312.3	PEIVMIDE.TDSGLDVDSFNITANAIKR.FSKRKGKS	E	F	19	3	3723.37	3415.5	3415.48	1139.51	1139.5	2036.02	679.68	1379.47	0.02520117000000	13.196	8.978	0.9239	0	394	412
										Hex(7)HexNAc(2)(1540.528500)	E-FA_109-23_HB-362.31249.31249.3	PEIVMIDE.TDSGLDVDSFNITANAIKR.FSKRKGKS	E	F	19	3	3716.8	3576.54	3576.54	1193.19	1193.19	2036.02	679.68	1540.52	0.00065312750000	24.315	10.814	0.9947	0	394	412
										Hex(8)HexNAc(2)(1702.581300)	E-FA_109-23_HB-362.31143.31143.3	PEIVMIDE.TDSGLDVDSFNITANAIKR.FSKRKGKS	E	F	19	3	3705.73	3738.58	3738.59	1247.2	1247.2	2036.02	679.68	1702.57	0.00971140900000	23.352	0.0000	0.9888	0	394	412
NNNTLCFVDVTVK	A0A7J6K238	TGRH88_046180	TGME49_500152	SAG domain-containing protein	/	/	SP	No		Hex(6)HexNAc(2)(1378.475600)	E_FA08-24_HB416_HCD-Coll35.26160.26160.4	ATFSVGCR.HKNNNTLCFVDVTVK.AGGHVIVP	R	A	15	4	3265.54	3166.37	3166.38	792.599	792.601	1787.9	447.982	1378.48	0.00000120461500	23.268	12.5	1	0	149	163
DVGTHLNGDEAMATGAAFIAANSTATF	A0A7J6JZV5	TGRH88_046410	TGME49_226830	DnaK family protein	ER2	-5.45	SP	No	a	Hex(7)HexNAc(2)(1540.528500)	E-FA_51-22_HB144_uncalibrated.30915.30915.3	IGAIMGAK.DVGTHLNGDEAMATGAAFIAANSTATFR.VKQIIIQD	K	V	28	3	3855.75	4364.85	4364.84	1455.96	1455.95	2824.31	942.443	1540.53	0.00000017834080	22.393	15.79	1	0	589	616
										Hex(8)HexNAc(2)(1702.581300)	E-FA_109-23_HB-362.31521.31521.3	IGAIMGAK.DVGTHLNGDEAMATGAAFIAANSTATFR.VKQIIIQD	K	V	28	3	3745.23	4526.87	4526.88	1509.96	1509.97	2824.31	942.443	1702.57	0.00000000000000	62.881	36.667	1	0	589	616
DLPTNTTATK	A0A7J6JZV5	TGRH88_046410	TGME49_226830	DnaK family protein	ER2	-5.45	SP	No	a	Hex(3)HexNAc(2)(892.317200)	E-FA_109-23_HB-361.07793.07793.2	TAAVQHAL.DLPTNTTATK.LFYDVGSS	L	L	10	2	1133.01	1952.86	1952.86	977.438	977.437	1060.54	531.277	892.319	0.04929934000000	16.649	0.0000	0.9524	0	404	413
GNTTALPGHVGR	A0A7J6K1R7	TGRH88_046860	TGME49_227350	Hypothetical protein	Golgi	-0.93	TM	No		Hex(6)HexNAc(2)(1378.475600)	E-FA_109-23_HB-362.09835.09835.3	SSISVFFE.GNTTALPGHVGR.LGGVDRII	E	L	12	3	1352.37	2557.09	2557.09	853.371	853.371	1178.62	393.879	1378.48	0.00000060265810	28.894	0.0000	1	0	252	263
DCDSSGLSNSTKPTDECR	A0A7J6K1X0	TGRH88_047460	TGME49_228130	START domain-containing protein	Apicoplast	-3.5	GLOB	No		Hex(6)HexNAc(2)(1378.475600)	E-FA_109-23_HB-361.08634.08634.3	RVAAIIQR.DCDSSGLSNSTKPTDECR.STPVSGTS	R	S	18	3	1227.78	3406.29	3406.29	1136.44	1136.44	2027.82	676.946	1378.48	0.00000014394040	32.167	14.133	1	1	520	537
VESYNSTVVLFADNNENDINKK	A0A7J6K1X0	TGRH88_047460	TGME49_228130	START domain-containing protein	Apicoplast	-3.5	GLOB	No		Hex(6)HexNAc(2)(1378.475600)	E-FA_109-23_HB-361.27257.27257.3	PEGPQAVR.VESYNSTVVLFADNNENDINKK.GVSYVFYH	R	G	22	3	3298.07	3890.71	3890.68	1297.91	1297.9	2512.21	838.41	1378.48	0.00000000000000	67.903	14.016	1	0	209	230
										Hex(7)HexNAc(2)(1540.528500)	E-FA_109-23_HB-362.27287.27287.3	PEGPQAVR.VESYNSTVVLFADNNENDINKK.GVSYVFYH	R	G	22	3	3297.65	4052.77	4052.74	1351.93	1351.92	2512.21	838.41	1540.54	0.00000000000000	68.588	12.961	1	0	209	230
										Hex(8)HexNAc(2)(1702.581300)	E-FA_109-23_HB-361.27196.27196.3	PEGPQAVR.VESYNSTVVLFADNNENDINKK.GVSYVFYH	R	G	22	3	3291.3	4214.76	4214.78	1405.93	1405.94	2512.21	838.41	1702.58	0.00000000000000	62.848	16.112	1	0	209	230
FSDISASAYNTTFSHLPFR	A0A7J6K1X0	TGRH88_047460	TGME49_228130	START domain-containing protein	Apicoplast	-3.5	GLOB	No		Hex(7)HexNAc(2)(1540.528500)	E-FA_109-23_HB-362.36681.36681.3	HDYFATGE.FSDISASAYNTTFSHLPFR.ASWDDSVV	E	A	19	3	4270.31	3701.56	3701.55	1234.86	1234.86	2160.03	721.016	1541.53	0.00000249257600	22.571	20.194	0.9994	0	54	72
NTTTAFITSGAAVR	A0A7J6K072	TGRH88_047510	TGME49_228170	Dense granule protein GRA44	Dense granules	-3.3	SP+TM	No	a	Hex(3)HexNAc(2)(892.317200)	E-FA_109-23_HB-362.20286.20286.3	VAIEDISK.NTTTAFITSGAAVR.LIDKDVGR	K	L	14	3	2525.55	2301.06	2301.06	768.027	768.026	1408.73	470.584	892.325	0.00000010394640	20.339	9.648	1	0	654	667
										Hex(4)HexNAc(2)(1054.370000)	E-FA_109-23_HB-362.19949.19949.3	VAIEDISK.NTTTAFITSGAAVR.LIDKDVGR	K	L	14	3	2487.21	2463.12	2463.11	822.046	822.045	1408.73	470.584	1054.38	0.00000000000037	38.404	13.701	1	0	654	667
										Hex(5)HexNAc(2)(1216.422800)	E-FA_109-23_HB-361.19507.19507.3	VAIEDISK.NTTTAFITSGAAVR.LIDKDVGR	K	L	14	3	2445.88	2625.15	2625.15	876.058	876.057	1408.73	470.584	1216.42	0.00000000000000	43.628	16.193	1	0	654	667
										Hex(6)HexNAc(2)(1378.475600)	E_FA08-24_HB416_HCD-Coll35.21901.21901.3	VAIEDISK.NTTTAFITSGAAVR.LIDKDVGR	K	L	14	3	2780.34	2787.21	2787.21	930.079	930.077	1408.73	470.584	1378.48	0.00000000000000	40.851	16.094	1	0	654	667
										Hex(7)HexNAc(2)(1540.528500)	E_FA08-24_HB416_HCD-Coll35.21775.21775.3	VAIEDISK.NTTTAFITSGAAVR.LIDKDVGR	K	L	14	3	2766.04	2949.26	2949.26	984.093	984.094	1408.73	470.584	1540.53	0.00000000000000	41.803	13.886	1	0	654	667
										Hex(8)HexNAc(2)(1702.581300)	E_FA08-24_HB416_HCD-Coll35.21679.21679.3	VAIEDISK.NTTTAFITSGAAVR.LIDKDVGR	K	L	14	3	2755.03	3111.32	3111.31	1038.11	1038.11	1408.73	470.584	1702.58	0.00000000000004	39.061	12.181	1	0	654	667
TGATQNATDASGPFLGAEYTLSFLEETSEDGQK	A0A7J6JWC9	TGRH88_049180	TGME49_309600	Dense granule protein GRA71	Dense granules	1.5	TM	No	a	Hex(6)HexNAc(2)(1378.475600)	E-FA_109-23_HB-361.44347.44347.3	DTARDAER.TGATQNATDASGPFLGAEYTLSFLEETSEDGQK.TPASAEET	R	T	33	3	5459.61	4813.02	4813.03	1605.35	1605.35	3434.56	1145.86	1378.47	0.00000000000000	64.699	46.824	1	0	223	255
										Hex(7)HexNAc(2)(1540.528500)	E_FA08-24_HB416_HCD-Coll35.45623.45623.3	DTARDAER.TGATQNATDASGPFLGAEYTLSFLEETSEDGQK.TPASAEET	R	T	33	3	5455.52	4975.07	4975.08	1659.36	1659.37	3434.56	1145.86	1540.52	0.00000000000000	41.888	33.573	1	0	223	255
										Hex(8)HexNAc(2)(1702.581300)	E-FA_109-23_HB-362.20796.20796.3	DTARDAER.TGATQNATDASGPFLGAE.YTISFIEE	R	Y	18	3	2583.05	3409.39	3409.36	1137.47	1137.46	1706.77	569.932	1702.58	2.718e-10	0.0028763	0.0006909	1	0	223	255
NTSALVNR(I)	A0A7J6JWU4	TGRH88_049510	TGME49_310010	Rhoptry neck protein RON1	Rhoptries 1	-0.34	SP	No	a	Hex(7)HexNAc(2)(1540.528500)	E-FA_109-23_HB-362.06686.06686.2	IQANVEAK.NTSALVNR.LEEIDKPI	K	L	8	2	995.955	2414.01	2414	1208.01	1208.01	873.467	437.741	1540.53	0.00115291100000	17.762	15.557	0.9958	0	302	309
										Hex(8)HexNAc(2)(1702.581300)	E_FA08-24_HB416_HCD-Coll35.07316.07316.2	IQANVEAK.NTSALVNR.LEEIDKPI	K	L	8	2	1116.13	2576.05	2576.05	1289.03	1289.03	873.467	437.741	1702.58	0.00000004568356	25.034	17.821	1	0	302	309
QCFFNCTAIVEADKCK	A0A7J6JWU4	TGRH88_049510	TGME49_310010	Rhoptry neck protein RON1	Rhoptries 1	-0.34	SP	No	a	Hex(6)HexNAc(2)(1378.475600)	E-FA_109-23_HB-361.26726.26726.3	CFHDDVYR.QCFFNCTAIVEADKCK.EHQNCRYE	R	E	16	3	3240.1	3368.35	3368.35	1123.79	1123.79	1989.87	664.299	1378.47	0.00000000010174	49.728	15.504	1	1	871	886
										Hex(7)HexNAc(2)(1540.528500)	E-FA_109-23_HB-361.26666.26666.3	CFHDDVYR.QCFFNCTAIVEADKCK.EHQNCRYE	R	E	16	3	3233.53	3530.41	3530.4	1177.81	1177.81	1989.87	664.299	1540.53	0.00000000000001	48.117	10.022	1	1	871	886
										Hex(8)HexNAc(2)(1702.581300)	E-FA_109-23_HB-361.26684.26684.3	CFHDDVYR.QCFFNCTAIVEADKCK.EHQNCRYE	R	E	16	3	3235.31	3692.46	3692.45	1231.83	1231.82	1989.87	664.299	1702.58	0.00000000000312	49.099	13.138	1	1	871	886
GNETALMPK	A0A7J6JWZ3	TGRH88_050260	TGME49_310750	Emp24/gp25L/p24 family protein	Golgi/ER	-6.01	SP+TM	0.96 between 22-23	a	Hex(6)HexNAc(2)(1378.475600)	E_FA08-24_HB416.07348.07348.2	MVTFAIGR.GNETALMPK.HVQTAGEM	R	H	9	2	1110.08	2353.95	2353.93	1177.98	1177.97	975.47	488.742	1378.46	0.00003352356000	23.15	13.218	0.9993	0	605	613
										Hex(7)HexNAc(2)(1540.528500)	E-FA_51-22_HB144_uncalibrated.05869.05869.2	MVTFAIGR.GNETALMPK.HVQTAGEM	R	H	9	2	974.373	2516	2516	1259.01	1259.01	975.47	488.742	1540.53	0.00146608000000	20.737	14.12	0.9948	0	605	613
VEEATNVTIIPETGHLYQK	A0A7J6JW88	TGRH88_052250	TGME49_313120	DNA-directed RNA polymerase, alpha subunit	/	-4.48	GLOB	0.56 between 33-34		Hex(7)HexNAc(2)(1540.528500)	E-FA_109-23_HB-361.25913.25913.3	WTEEFTIR.VEEATNVTIIPETGHLYQK.LYIGPVPV	R	L	19	3	3152.04	3681.64	3681.64	1228.22	1228.22	2141.1	714.707	1540.54	0.00000000000000	45.465	12.227	1	0	596	614
										Hex(8)HexNAc(2)(1702.581300)	E-FA_109-23_HB-361.25881.25881.3	WTEEFTIR.VEEATNVTIIPETGHLYQK.LYIGPVPV	R	L	19	3	3148.53	3843.69	3843.68	1282.24	1282.23	2141.1	714.707	1702.58	0.00000000000515	40.046	12.018	1	0	596	614
NLTGAPQSLLSPK	A0A7J6JW88	TGRH88_052250	TGME49_313120	DNA-directed RNA polymerase, alpha subunit	/	-4.48	GLOB	0.56 between 33-34		Hex(6)HexNAc(2)(1378.475600)	E-FA_109-23_HB-362.23732.23732.3	PRVEIHPR.NLTGAPQSLLSPK.EKTYIWRR	R	E	13	3	2908.8	2703.22	2703.22	902.081	902.079	1324.73	442.586	1378.48	0.00000005355859	23.256	17.464	1	0	445	457
										Hex(7)HexNAc(2)(1540.528500)	E-FA_109-23_HB-361.23679.23679.2	PRVEIHPR.NLTGAPQSLLSPK.EKTYIWRR	R	E	13	2	2907.95	2865.25	2865.25	1433.63	1433.63	1324.73	663.375	1540.52	0.00000000682983	26.128	17.671	1	0	445	457
										Hex(8)HexNAc(2)(1702.581300)	E-FA_109-23_HB-362.23764.23764.3	PRVEIHPR.NLTGAPQSLLSPK.EKTYIWRR	R	E	13	3	2912.45	3027.31	3027.3	1010.11	1010.11	1324.73	442.586	1702.56	0.00000897189100	15.947	12.643	1	0	445	457
NETLALHYFTQAALK	A0A7J6JYP5	TGRH88_052840	TGME49_313690	Sel1 repeat-containing protein	Apicoplast	-4.61	SP	0.88 between 26-27		Hex(6)HexNAc(2)(1378.475600)	E_FA08-24_HB416.35915.35915.3	EDTFVIPR.NETLALHYFTQAALK.EYPEAIFF	R	E	15	3	4363.99	3097.37	3097.35	1033.46	1033.46	1718.9	573.974	1378.46	0.00000000000014	41.141	14.386	1	0	473	487
										Hex(7)HexNAc(2)(1540.528500)	E_FA08-24_HB416_HCD-Coll35.35785.35785.3	EDTFVIPR.NETLALHYFTQAALK.EYPEAIFF	R	E	15	3	4356.65	3259.45	3259.44	1087.49	1087.49	1718.9	573.974	1540.54	0.00000000000000	46.595	15.273	1	0	473	487
										Hex(8)HexNAc(2)(1702.581300)	E-FA_109-23_HB-361.33259.33259.3	EDTFVIPR.NETLALHYFTQAALK.EYPEAIFF	R	E	15	3	3918.22	3421.46	3421.47	1141.49	1141.5	1718.9	573.974	1702.57	0.00008016299000	22.474	13.677	0.9986	0	473	487
IPPGDFPEVPVNLTLSCQQK	A0A7J6JXR9	TGRH88_054600	TGME49_315740	SAG-related sequence SRS54	PM peripheral 1	0.8	SP	No		Hex(7)HexNAc(2)(1540.528500)	E-FA_109-23_HB-362.36723.36723.3	PTGSFVFE.IPPGDFPEVPVNLTLSCQQK.RTRQSSIR	E	R	20	3	4274.35	3778.68	3778.66	1260.57	1260.56	2238.14	747.052	1540.52	0.00000000010231	33.865	28.094	1	0	312	331
										Hex(8)HexNAc(2)(1702.581300)	E-FA_109-23_HB-362.36640.36640.3	PTGSFVFE.IPPGDFPEVPVNLTLSCQQK.RTRQSSIR	E	R	20	3	4266.26	3940.73	3940.71	1314.58	1314.58	2238.14	747.052	1702.58	0.00000000176401	33.919	22.857	1	0	312	331
KVLNETR	A0A7J6JYK3	TGRH88_055960	TGME49_216630	trigger factor protein, putative	Apicoplast	-5.84	GLOB	No		Hex(8)HexNAc(2)(1702.581300)	E-FA_109-23_HB-362.04423.04423.3	EINDEFYR.KVLNETR.TDFMERIE	R	T	7	3	739.565	2561.08	2561.07	854.7	854.699	858.492	287.171	1702.58	0.00380711900000	14.659	0.0000	0.9973	0	802	808
SGNATVLIEADIPAHITQR	A0A7J6JYK3	TGRH88_055960	TGME49_216630	trigger factor protein, putative	Apicoplast	-5.84	GLOB	No		Hex(7)HexNAc(2)(1540.528500)	E-FA_51-22_HB144_uncalibrated.29516.29516.3	HIPVAIHR.SGNATVLIEADIPAHITQR.VQDITIAH	R	V	19	3	3696.25	3545.6	3545.59	1182.87	1182.87	2005.06	669.36	1540.53	0.00000085100910	30.828	12.898	1	0	445	463
										Hex(8)HexNAc(2)(1702.581300)	E-FA_109-23_HB-361.30661.30661.3	HIPVAIHR.SGNATVLIEADIPAHITQR.VQDITIAH	R	V	19	3	3654.59	3708.64	3708.64	1237.22	1237.22	2005.06	669.36	1703.58	0.00000000000000	53.315	27.055	1	0	445	463
LSREDEESACSGNGTAR	A0A7J6JYE9	TGRH88_056490	TGME49_216070	transmembrane protein TqsA-like, putative	Dense granules	-3.53	TM	No		Hex(6)HexNAc(2)(1378.475600)	E_FA08-24_HB416_HCD-Coll35.07469.07469.3	VDIFDSVR.LSREDEESACSGNGTAR.TAIPSERD	R	T	17	3	1133.63	3216.27	3216.27	1073.1	1073.1	1837.79	613.603	1378.48	0.00000612108300	22.537	13.656	1	1	1154	1170
APSAPNATVNAGGYSVA	A0A7J6JYX4	TGRH88_056800	TGME49_298630	vacuolar transporter chaperone VTC2	Golgi/ER/PM integral	-3.3	TM	No		Hex(6)HexNAc(2)(1378.475600)	E-FA_109-23_HB-361.19277.19277.2	SHSQAAYK.APSAPNATVNAGGYSVA.DVPAPDFS	K	D	17	2	2420.36	2924.22	2924.21	1463.12	1463.11	1545.74	773.878	1378.47	0.00000000000000	50.158	0.0000	1	0	1219	1235
										Hex(7)HexNAc(2)(1540.528500)	E-FA_109-23_HB-361.19340.19340.3	SHSQAAYK.APSAPNATVNAGGYSVA.DVPAPDFS	K	D	17	3	2427.45	3086.28	3086.26	1029.77	1029.76	1545.74	516.255	1540.52	0.00000467933700	19.171	9.383	1	0	1219	1235
NVTQATGVYV	A0A7J6JVJ4	TGRH88_057000	TGME49_300380	ER oxidoreductin, putative	ER	0.82	SP+TM	No		Hex(6)HexNAc(2)(1378.475600)	E-FA_109-23_HB-361.18025.18025.2	QGGTFPKR.NVTQATGVYV.DIIINPPC	R	D	10	2	2280.42	2429.02	2429.01	1215.52	1215.51	1050.53	526.274	1378.48	0.00002846662000	23.134	0.0000	0.9999	0	236	245
ADFNSTLAIHPTAAEEVVTLPHPKPVTR	A0A7J6JU00	TGRH88_058470	TGME49_219130	NADPH-glutathione reductase	Apicoplast	-3.53	SP+TM	0.96 between 23-24	a	Hex(6)HexNAc(2)(1378.475600)	E_FA08-24_HB416.35856.35856.5	AIKIGATK.ADFNSTLAIHPTAAEEVVTLPHPKPVTR.RATTMEEK	K	R	28	5	4357.38	4389.08	4389.07	878.822	878.822	3010.59	603.125	1378.48	0.00000000000000	53.32	10.044	1	1	694	721
										Hex(7)HexNAc(2)(1540.528500)	E_FA08-24_HB416.35880.35880.5	AIKIGATK.ADFNSTLAIHPTAAEEVVTLPHPKPVTR.RATTMEEK	K	R	28	5	4360.1	4551.13	4551.12	911.232	911.232	3010.59	603.125	1540.54	0.00000000000000	53.276	13.514	1	1	694	721
VDAFQNTSIPGIYAVGDVVGK	A0A7J6JU00	TGRH88_058470	TGME49_219130	NADPH-glutathione reductase	Apicoplast	-3.53	SP+TM	0.96 between 23-24	a	Hex(6)HexNAc(2)(1378.475600)	E-FA_109-23_HB-362.37487.37487.3	VNNGGFIK.VDAFQNTSIPGIYAVGDVVGK.AMIAPVAV	K	A	21	3	4351.57	3527.58	3527.57	1176.87	1176.86	2149.11	717.376	1378.47	0.00000000000396	30.171	17.912	1	0	546	566
ISLDGTGNVTCIVR	A0A7J6JW27	TGRH88_058880	TGME49_218520	Microneme protein MIC6	Micronemes	1.5	SP+TM	No	a	Hex(5)HexNAc(2)(1216.422800)	E-FA_109-23_HB-361.26480.26480.2	CRCNQGYR.ISLDGTGNVTCIVR.QESGCEEN	R	Q	14	2	3214.12	2720.19	2720.18	1361.1	1361.1	1503.77	752.893	1216.41	0.00000001115051	32.257	19.952	1	0	130	143
										Hex(6)HexNAc(2)(1378.475600)	E-FA_109-23_HB-362.26473.26473.2	CRCNQGYR.ISLDGTGNVTCIVR.QESGCEEN	R	Q	14	2	3210.3	2882.24	2882.24	1442.13	1442.13	1503.77	752.893	1378.47	0.00000000002935	31.628	22.495	1	0	130	143
										Hex(7)HexNAc(2)(1540.528500)	E-FA_109-23_HB-361.26301.26301.3	CRCNQGYR.ISLDGTGNVTCIVR.QESGCEEN	R	Q	14	3	3194.71	3044.29	3044.29	1015.77	1015.77	1503.77	502.264	1540.52	0.00000000000020	34.157	24.839	1	0	130	143
										Hex(8)HexNAc(2)(1702.581300)	E_FA08-24_HB416_HCD-Coll35.29369.29369.3	CRCNQGYR.ISLDGTGNVTCIVR.QESGCEEN	R	Q	14	3	3631.06	3206.37	3206.36	1069.8	1069.8	1503.77	502.264	1702.59	0.00000000019999	29.793	24.754	1	0	130	143
RNVSEVPK	A0A7J6JTT7	TGRH88_059110	TGME49_218240	Inner membrane complex protein IMC25	IMC	-2.87	SP+TM	No		Hex(6)HexNAc(2)(1378.475600)	E-FA_109-23_HB-361.05805.05805.2	IIGSIFRR.NVSEVPK.LAAANGVE	R	L	7	2	908.193	2149.9	2149.89	1075.96	1075.95	771.413	386.714	1378.48	0.00009664353000	19.376	14.845	0.9990	0	1140	1147
										Hex(7)HexNAc(2)(1540.528500)	E-FA_109-23_HB-362.05943.05943.2	IIGSIFRR.NVSEVPK.LAAANGVE	R	L	7	2	911.96	2311.95	2311.94	1156.98	1156.98	771.413	386.714	1540.53	0.00549582500000	21.688	14.988	0.9883	0	1140	1147
										Hex(8)HexNAc(2)(1702.581300)	E-FA_109-23_HB-362.05912.05912.2	IIGSIFRR.NVSEVPK.LAAANGVE	R	L	7	2	908.511	2474	2473.99	1238.01	1238	771.413	386.714	1702.58	0.00291697500000	21.644	14.901	0.9940	0	1140	1147
										Hex(9)HexNAc(2)(1864.634100)	E-FA_109-23_HB-362.05882.05882.2	IIGSIFRR.NVSEVPK.LAAANGVE	R	L	7	2	905.157	2636.06	2636.05	1319.04	1319.03	771.413	386.714	1864.64	0.00138582500000	20.213	14.802	0.9975	0	1140	1147
LVGVPSFNATR	A0A7J6JTW4	TGRH88_059410	TGME49_217510	Inner membrane complex protein IMC19	IMC	2.07	GLOB	No		Hex(6)HexNAc(2)(1378.475600)	E_FA08-24_HB417_HCD-Coll35.26736.26736.2	AWSTEPAK.LVGVPSFNATR.ANTSPSTP	K	A	11	2	3331.89	2538.1	2538.11	1270.06	1270.06	1159.63	580.825	1378.47	0.00920049500000	19.681	13.534	0.9807	0	147	157
										Hex(7)HexNAc(2)(1540.528500)	E_FA08-24_HB417.26634.26634.2	AWSTEPAK.LVGVPSFNATR.ANTSPSTP	K	A	11	2	3315.67	2700.18	2700.17	1351.1	1351.09	1159.63	580.825	1540.53	0.00787596100000	22.743	16.025	0.9855	0	147	157
										Hex(8)HexNAc(2)(1702.581300)	E_FA08-24_HB416.26443.26443.2	AWSTEPAK.LVGVPSFNATR.ANTSPSTP	K	A	11	2	3290.1	2862.2	2862.22	1432.11	1432.12	1159.63	580.825	1702.59	0.00820843800000	24.963	15.797	0.9889	0	147	157
										Hex(9)HexNAc(2)(1864.634100)	E_FA08-24_HB416.26434.26434.2	AWSTEPAK.LVGVPSFNATR.ANTSPSTP	K	A	11	2	3289.05	3024.28	3024.27	1513.15	1513.14	1159.63	580.825	1864.63	0.02666756000000	20.407	15.909	0.9855	0	147	157
GGGGDNETELDDAGR	A0A7J6JU46	TGRH88_059610	TGME49_217680	Dense granule protein GRA57	Dense granules	0.99	SP+TM	No	a	Hex(6)HexNAc(2)(1378.475600)	E-FA_109-23_HB-361.08595.08595.2	SGHEEATR.GGGGDNETELDDAGR.GASIIRGE	R	G	15	2	1223.74	2841.08	2841.07	1421.55	1421.54	1461.6	731.806	1379.48	0.01710363000000	13.467	8.318	0.9700	0	609	623
GVNVTIDR	A0A7J6JU46	TGRH88_059610	TGME49_217680	Dense granule protein GRA57	Dense granules	0.99	SP+TM	No	a	Hex(3)HexNAc(2)(892.317200)	E-FA_109-23_HB-362.13341.13341.2	SEIDDISR.GVNVTIDR.HVADVEIF	R	H	8	2	1744.28	1764.8	1764.8	883.406	883.409	872.472	437.243	892.331	0.00047540230000	17.752	10.934	0.9960	0	458	465
										Hex(4)HexNAc(2)(1054.370000)	E_FA08-24_HB417_HCD-Coll35.14604.14604.2	SEIDDISR.GVNVTIDR.HVADVEIF	R	H	8	2	1946.27	1926.85	1926.84	964.431	964.429	872.472	437.243	1054.37	0.00993372500000	15.984	8.416	0.9719	0	458	465
										Hex(5)HexNAc(2)(1216.422800)	E_FA08-24_HB416_HCD-Coll35.14376.14376.2	SEIDDISR.GVNVTIDR.HVADVEIF	R	H	8	2	1923.26	2088.89	2088.89	1045.45	1045.45	872.472	437.243	1216.42	0.01109110000000	22.815	11.66	0.9795	0	458	465
										Hex(6)HexNAc(2)(1378.475600)	E_FA08-24_HB416_HCD-Coll35.14283.14283.2	SEIDDISR.GVNVTIDR.HVADVEIF	R	H	8	2	1912.78	2250.94	2250.94	1126.48	1126.48	872.472	437.243	1378.47	0.00101726200000	24.127	13.616	0.9953	0	458	465
										Hex(7)HexNAc(2)(1540.528500)	E_FA08-24_HB416_HCD-Coll35.14186.14186.2	SEIDDISR.GVNVTIDR.HVADVEIF	R	H	8	2	1901.67	2413.01	2412.99	1207.51	1207.5	872.472	437.243	1540.52	0.14323180000000	17.984	15.76	0.9228	0	458	465
										Hex(8)HexNAc(2)(1702.581300)	E_FA08-24_HB416_HCD-Coll35.14237.14237.2	SEIDDISR.GVNVTIDR.HVADVEIF	R	H	8	2	1907.47	2575.04	2575.05	1288.53	1288.53	872.472	437.243	1702.57	0.21206020000000	17.883	12.286	0.9120	0	458	465
TNSTLFESQLR	A0A7J6JU46	TGRH88_059610	TGME49_217680	Dense granule protein GRA57	Dense granules	0.99	SP+TM	No	a	Hex(3)HexNAc(2)(892.317200)	E_FA08-24_HB417.22979.22979.2	SRISTFVR.TNSTLFESQLR.EAVNQRIT	R	E	11	2	2898.06	2186.98	2186.98	1094.5	1094.5	1294.65	648.333	892.328	0.00000257835100	22.493	14.308	1	0	407	417
										Hex(4)HexNAc(2)(1054.370000)	E_FA08-24_HB416_HCD-Coll35.23237.23237.2	SRISTFVR.TNSTLFESQLR.EAVNQRIT	R	E	11	2	2932.64	2349.02	2349.02	1175.52	1175.52	1294.65	648.333	1054.37	0.00000382801600	26.768	16.887	1	0	407	417
										Hex(5)HexNAc(2)(1216.422800)	E-FA_109-23_HB-361.20176.20176.3	SRISTFVR.TNSTLFESQLR.EAVNQRIT	R	E	11	3	2521.09	2511.09	2511.08	838.037	838.033	1294.65	432.558	1216.43	0.00000016889680	28.72	19.763	1	0	407	417
										Hex(6)HexNAc(2)(1378.475600)	E_FA08-24_HB416_HCD-Coll35.22733.22733.2	SRISTFVR.TNSTLFESQLR.EAVNQRIT	R	E	11	2	2875.48	2673.13	2673.12	1337.57	1337.57	1294.65	648.333	1378.47	0.00000000035663	33.122	19.116	1	0	407	417
										Hex(7)HexNAc(2)(1540.528500)	E_FA08-24_HB417.22805.22805.2	SRISTFVR.TNSTLFESQLR.EAVNQRIT	R	E	11	2	2878.14	2835.2	2835.17	1418.61	1418.59	1294.65	648.333	1540.52	0.00000212823400	24.942	14.067	1	0	407	417
										Hex(8)HexNAc(2)(1702.581300)	E_FA08-24_HB416_HCD-Coll35.22702.22702.2	SRISTFVR.TNSTLFESQLR.EAVNQRIT	R	E	11	2	2871.96	2997.23	2997.23	1499.62	1499.62	1294.65	648.333	1702.58	0.00000000000075	39.874	20.476	1	0	407	417
NATEPASEQAASNSHTE	A0A7J6JT91	TGRH88_059620	TGME49_217692	Hypothetical protein	/	0.45	TM	No		Hex(6)HexNAc(2)(1378.475600)	E-FA_109-23_HB-362.06733.06733.3	RNSRTSPR.NATEPASEQAASNSHTE.GFPIHDEM	R	G	17	3	1001.22	3121.24	3121.22	1041.42	1041.41	1742.73	581.919	1378.49	0.00230583500000	14.652	4.623	0.9985	0	1103	1119
NITVNAIAPGFIR	A0A7J6JU87	TGRH88_059750	TGME49_217740	3-ketoacyl-(Acyl-carrier-protein) reductase	Apicoplast	-1.89	GLOB	0.93 between 36-37		Hex(6)HexNAc(2)(1378.475600)	E_FA08-24_HB417.35315.35315.3	IGKEYANR.NITVNAIAPGFIR.SAMTDKMP	R	S	13	3	4302.32	2763.26	2763.26	922.094	922.094	1384.78	462.601	1378.48	0.00000000036141	29.332	20.411	1	0	303	315
										Hex(7)HexNAc(2)(1540.528500)	E_FA08-24_HB416_HCD-Coll35.35145.35145.2	IGKEYANR.NITVNAIAPGFIR.SAMTDKMP	R	S	13	2	4285.06	2925.3	2925.32	1463.66	1463.66	1384.78	693.399	1540.53	0.00000000008392	36.008	24.946	1	0	303	315
										Hex(8)HexNAc(2)(1702.581300)	E_FA08-24_HB416_HCD-Coll35.35041.35041.3	IGKEYANR.NITVNAIAPGFIR.SAMTDKMP	R	S	13	3	4273.22	3087.37	3087.37	1030.13	1030.13	1384.78	462.601	1702.58	0.00000000000095	34.141	22.833	1	0	303	315
										Hex(9)HexNAc(2)(1864.634100)	E-FA_109-23_HB-362.32143.32143.3	IGKEYANR.NITVNAIAPGFIR.SAMTDKMP	R	S	13	3	3810.76	3249.41	3249.41	1084.14	1084.15	1384.78	462.601	1864.63	0.00000000047714	30.266	20.058	1	0	303	315
REPNFVYSSEVETFVNR(S)	A0A7J6JUI3	TGRH88_060850	TGME49_246580	Hypothetical protein	ER	-3.92	GLOB	No		Hex(6)HexNAc(2)(1378.475600)	E_FA08-24_HB417_HCD-Coll35.35054.35054.3	FASDRESK.REPNFVYSSEVETFVNR.SGAVCVED	K	S	17	3	4277.8	3450.48	3450.47	1151.17	1151.17	2072	691.673	1378.48	0.00173999300000	19.295	12.502	0.9902	0	41	57
NLTYFQR	A0A7J6JVE6	TGRH88_060980	TGME49_246710	Hypothetical protein	Rhoptries 2	-2.18	TM	No		Hex(6)HexNAc(2)(1378.475600)	E_FA08-24_HB417_HCD-Coll35.18070.18070.2	EGIGSNVK.NLTYFQR.STEPGEIP	K	S	7	2	2342.16	2318.96	2318.96	1160.49	1160.49	940.477	471.246	1378.48	0.00000374560500	25.058	10.06	1	0	348	354
										Hex(7)HexNAc(2)(1540.528500)	E-FA_109-23_HB-362.16060.16060.2	EGIGSNVK.NLTYFQR.STEPGEIP	K	S	7	2	2049.43	2481.01	2481.01	1241.51	1241.51	940.477	471.246	1540.53	0.00156363100000	17.706	8.739	0.9946	0	348	354
										Hex(8)HexNAc(2)(1702.581300)	E-FA_109-23_HB-361.15745.15745.2	EGIGSNVK.NLTYFQR.STEPGEIP	K	S	7	2	2024.33	2643.06	2643.06	1322.54	1322.54	940.477	471.246	1702.58	0.00003002756000	20.121	9.792	0.9996	0	348	354
LMSPVNASDFSSLFSSHLPEKR	A0A7J6JVI9	TGRH88_061380	TGME49_247290	Hypothetical protein	ER	-1.16	GLOB	No		Hex(6)HexNAc(2)(1378.475600)	E-FA_51-22_HB144_uncalibrated.36387.36387.4	SIFASCPR.LMSPVNASDFSSLFSSHLPEKR.EPPTAPQA	R	E	22	4	4476.28	3842.69	3842.68	961.681	961.678	2464.21	617.059	1378.48	0.00000000000000	48.053	26.814	1	0	142	163
IPVPLPPANFTHPLR	A0A7J6JXA3	TGRH88_063300	TGME49_249560	DNA-directed RNA polymerase alpha chain rpoA	Apicoplast/ PM integral	-4.38	GLOB	No		Hex(8)HexNAc(2)(1702.581300)	E_FA08-24_HB416.35790.35790.3	EEEDMYYR.IPVPLPPANFTHPLR.AKIRVRGP	R	A	15	3	4349.98	3370.54	3370.54	1124.52	1124.52	1667.95	556.991	1702.59	0.00001148862000	25.509	19.148	1	0	702	716
EFENATEPVPAHFDAR	A0A7J6JWF7	TGRH88_063410	TGME49_249670	Cathepsin B	Endomembrane vesicles	0.95	SP	0.93 between 29-30		Hex(6)HexNAc(2)(1378.475600)	E_FA08-24_HB417.23504.23504.3	KGMPIPAK.EFENATEPVPAHFDAR.TAFPACKD	K	T	16	3	2957.97	3207.32	3207.31	1070.11	1070.11	1828.84	610.62	1378.47	0.00000000000000	36.706	21.225	1	0	411	426
										Hex(7)HexNAc(2)(1540.528500)	E_FA08-24_HB417_HCD-Coll35.23400.23400.3	KGMPIPAK.EFENATEPVPAHFDAR.TAFPACKD	K	T	16	3	2951.05	3369.37	3369.36	1124.13	1124.13	1828.84	610.62	1540.53	0.00000000000021	33.871	31.401	1	0	411	426
DSIVAEQVVATSGNLTESAPR	A0A7J6JWF7	TGRH88_063410	TGME49_249670	Cathepsin B	Endomembrane vesicles	0.95	SP	0.93 between 29-30		Hex(6)HexNAc(2)(1378.475600)	E-FA_109-23_HB-361.30016.30016.3	PESVESIF.DSIVAEQVVATSGNLTESAPR.DRDSAPER	F	D	21	3	3588.04	3521.53	3521.56	1174.85	1174.86	2143.08	715.366	1378.48	0.00000000000003	53.942	19.592	1	0	220	240
										Hex(7)HexNAc(2)(1540.528500)	E-FA_109-23_HB-361.30010.30010.3	PESVESIF.DSIVAEQVVATSGNLTESAPR.DRDSAPER	F	D	21	3	3587.37	3683.6	3683.59	1228.87	1228.87	2143.08	715.366	1540.52	0.00000000000109	53.442	46.468	1	0	220	240
										Hex(8)HexNAc(2)(1702.581300)	E-FA_109-23_HB-361.29918.29918.3	PESVESIF.DSIVAEQVVATSGNLTESAPR.DRDSAPER	F	D	21	3	3577.79	3845.64	3845.64	1282.89	1282.89	2143.08	715.366	1702.57	0.00000000000001	53.362	33.971	1	0	220	240
LLIPANQTHVGFVSGASPSYR	A0A7J6JU94	TGRH88_063620	TGME49_249870	Hypothetical protein	Nucleus- chromatin	0.77	GLOB	No		Hex(8)HexNAc(2)(1702.581300)	E_FA08-24_HB416.31884.31884.3	ARAAAQGR.LLIPANQTHVGFVSGASPSYR.CPIAEPAP	R	C	21	3	3909.09	3915.73	3915.73	1306.25	1306.25	2213.16	738.727	1702.57	0.00132479800000	36.896	20.376	0.9952	2
ELVSCSNCTDYQAR	A0A7J6JVF8	TGRH88_064560	TGME49_251690	serine--tRNA synthetase, putative	cytosol	-4.13	GLOB	No		Hex(6)HexNAc(2)(1378.475600)	E-FA_109-23_HB-361.12819.12819.3	FPGYGDFR.ELVSCSNCTDYQAR.AIDIRIAH	R	A	14	3	1696.5	3080.18	3080.18	1027.73	1027.73	1701.71	568.244	1378.47	0.00000000000000	35.302	10.175	1	0	387	400
TEAAPSETAANFTLTNPPAEYLNE	A0A7J6JUU4	TGRH88_065720	TGME49_278070	Family A protein	/	0.81	SP	No		Hex(7)HexNAc(2)(1540.528500)	E-FA_109-23_HB-362.34607.34607.3	RTVYTVPK.TEAAPSETAANFTLTNPPAEYLNE.SVSF	K	S	24	3	4061.05	4090.7	4090.69	1364.57	1364.57	2550.18	851.066	1540.52	0.00000000000000	43.907	23.795	1	0	141	171
HDADNLTDVLNVE	A0A7J6K394	TGRH88_067740	TGME49_263270	Glycerophosphodiester phosphodiesterase family protein	Endomembrane vesicles	0.72	TM	No		Hex(6)HexNAc(2)(1378.475600)	E-FA_109-23_HB-362.27418.27418.2	TAADRHFR.HDADNLTDVLNVE.WVQIDAQI	R	W	13	2	3312.05	2832.16	2832.14	1417.09	1417.08	1453.67	727.841	1378.47	0.00000084455830	26.817	0.0000	1	0	749	761
TTLELGFPTNR(T)	A0A7J6K2V8	TGRH88_067800	TGME49_263220	Rhoptry kinase family protein ROP21	PM peripheral 2	0.48	SP	No		Hex(5)HexNAc(2)(1216.422800)	E_FA08-24_HB417.28750.28750.2	SPIGFPAK.TTLELGFPTNR.TEREPADI	K	T	11	2	3557.7	2464.08	2464.08	1233.05	1233.05	1247.65	624.833	1216.43	0.00216347300000	19.717	16.62	0.9921	0	146	156
										Hex(6)HexNAc(2)(1378.475600)	E_FA08-24_HB416_HCD-Coll35.28330.28330.2	SPIGFPAK.TTLELGFPTNR.TEREPADI	K	T	11	2	3512.61	2626.14	2626.13	1314.08	1314.07	1247.65	624.833	1378.48	0.00000006568137	28.628	13.318	1	0	146	156
										Hex(7)HexNAc(2)(1540.528500)	E_FA08-24_HB417.28434.28434.2	SPIGFPAK.TTLELGFPTNR.TEREPADI	K	T	11	2	3521.66	2788.2	2788.18	1395.1	1395.1	1247.65	624.833	1540.53	0.00000252057000	22.465	9.473	1	0	146	156
										Hex(8)HexNAc(2)(1702.581300)	E_FA08-24_HB417.28361.28361.2	SPIGFPAK.TTLELGFPTNR.TEREPADI	K	T	11	2	3513.3	2950.23	2950.23	1476.12	1476.12	1247.65	624.833	1702.58	0.20905610000000	13.53	0.0000	0.9134	0	146	156
MTAALFHNLTR	A0A7J6K2B7	TGRH88_068170	TGME49_262880	Hypothetical protein	Golgi	-2.82	TM	No		Hex(6)HexNAc(2)(1378.475600)	E_FA08-24_HB416_HCD-Coll35.21717.21717.3	EDPFIISK.MTAALFHNLTR.LHEEIEHP	K	L	11	3	2759.39	2668.14	2668.13	890.386	890.385	1289.65	430.892	1378.48	0.00000016784630	25.754	17.354	1	0	1989	1999
										Hex(7)HexNAc(2)(1540.528500)	E_FA08-24_HB416_HCD-Coll35.21651.21651.3	EDPFIISK.MTAALFHNLTR.LHEEIEHP	K	L	11	3	2751.91	2830.18	2830.18	944.402	944.402	1289.65	430.892	1540.53	0.00000006118958	31.781	17.223	1	0	1989	1999
VFVALANATR	A0A7J6K2B7	TGRH88_068170	TGME49_262880	Hypothetical protein	Golgi	-2.82	TM	No		Hex(6)HexNAc(2)(1378.475600)	E-FA_109-23_HB-362.19792.19792.2	PEEQVQYE.VFVALANATR.ANWIASCG	E	A	10	2	2469.34	2439.08	2439.08	1220.54	1220.55	1060.6	531.309	1378.48	0.00346670300000	14.944	0.0000	0.9924	0	2455	2464
										Hex(7)HexNAc(2)(1540.528500)	E-FA_109-23_HB-362.19735.19735.2	PEEQVQYE.VFVALANATR.ANWIASCG	E	A	10	2	2462.8	2601.13	2601.13	1301.57	1301.57	1060.6	531.309	1540.53	0.00156710200000	15.283	0.0000	0.9948	0	2455	2464
										Hex(8)HexNAc(2)(1702.581300)	E-FA_109-23_HB-362.19631.19631.2	PEEQVQYE.VFVALANATR.ANWIASCG	E	A	10	2	2451.27	2763.18	2763.17	1382.6	1382.59	1060.6	531.309	1702.57	0.11087390000000	11.508	0.0000	0.9458	0	2455	2464
NITDTAKLPDNILGR	A0A7J6K144	TGRH88_069420	TGME49_261080	cysteine repeat modular protein CRMPA	Micronemes	-3.95	TM	No		Hex(6)HexNAc(2)(1378.475600)	E-FA_109-23_HB-361.27811.27811.3	VPTTRAIR.NITDTAKLPDNILGR.NWPIKHCV	R	N	15	3	3357.04	3018.36	3018.36	1007.13	1007.13	1639.89	547.637	1378.47	0.00002050698000	28.904	0.0000	1	0	470	484
SLGGVSLNDTR	A0A7J6K3W4	TGRH88_069860	TGME49_260480	Leucine rich repeat-containing protein	/	-0.9	GLOB	No		Hex(5)HexNAc(2)(1216.422800)	E_FA08-24_HB417_HCD-Coll35.14981.14981.2	NRVEIRGR.SLGGVSLNDTR.HFPNIQNI	R	H	11	2	1989.33	2334.01	2334.01	1168.01	1168.01	1117.57	559.794	1216.43	0.00294126800000	17.896	15.678	0.9905	0	1310	1320
										Hex(6)HexNAc(2)(1378.475600)	E_FA08-24_HB416_HCD-Coll35.14892.14892.2	NRVEIRGR.SLGGVSLNDTR.HFPNIQNI	R	H	11	2	1981.61	2496.05	2496.05	1249.03	1249.03	1117.57	559.794	1378.48	0.00500213400000	22.574	15.655	0.9865	0	1310	1320
										Hex(7)HexNAc(2)(1540.528500)	E_FA08-24_HB417_HCD-Coll35.14729.14729.2	NRVEIRGR.SLGGVSLNDTR.HFPNIQNI	R	H	11	2	1960.54	2658.1	2658.1	1330.06	1330.06	1117.57	559.794	1540.53	0.16746940000000	17.87	15.662	0.9111	0	1310	1320
										Hex(8)HexNAc(2)(1702.581300)	E_FA08-24_HB416_HCD-Coll35.14740.14740.2	NRVEIRGR.SLGGVSLNDTR.HFPNIQNI	R	H	11	2	1964.28	2820.16	2820.15	1411.09	1411.08	1117.57	559.794	1702.58	0.02102523000000	17.783	13.489	0.9815	0	1310	1320
SYLVLTPAVSNR(T)	A0A7J6K1J8	TGRH88_071050	TGME49_258950	Lectin family protein	ER	1.15	SP+TM	No		Hex(4)HexNAc(2)(1054.370000)	E-FA_109-23_HB-362.24590.24590.2	AMATVPAE.SYLVLTPAVSNR.TGQFWHRR	E	T	12	2	3003.93	2373.1	2373.1	1187.56	1187.56	1318.72	660.37	1054.37	0.00001083411000	20.622	0.0000	1	0	199	210
										Hex(5)HexNAc(2)(1216.422800)	E-FA_109-23_HB-362.24067.24067.3	AMATVPAE.SYLVLTPAVSNR.TGQFWHRR	E	T	12	3	2945.79	2535.13	2535.15	846.052	846.057	1318.72	440.582	1216.43	0.00000057681670	22.714	0.0000	1	0	199	210
										Hex(6)HexNAc(2)(1378.475600)	E-FA_109-23_HB-362.24228.24228.2	AMATVPAE.SYLVLTPAVSNR.TGQFWHRR	E	T	12	2	2963.55	2697.21	2697.2	1349.61	1349.61	1318.72	660.37	1378.48	0.00000000000550	23.579	0.0000	1	0	199	210
										Hex(7)HexNAc(2)(1540.528500)	E-FA_109-23_HB-362.24029.24029.2	AMATVPAE.SYLVLTPAVSNR.TGQFWHRR	E	T	12	2	2916.44	2859.23	2859.25	1430.62	1430.63	1318.72	660.37	1540.53	0.00000010343920	24.014	0.0000	1	0	199	210
										Hex(8)HexNAc(2)(1702.581300)	E-FA_109-23_HB-362.23796.23796.3	AMATVPAE.SYLVLTPAVSNR.TGQFWHRR	E	T	12	3	2915.94	3021.32	3021.31	1008.11	1008.11	1318.72	440.582	1702.59	0.00000000071904	26.382	15.498	1	0	199	210
AHTGDERPFNVTTGSSER	A0A7J6K2Z6	TGRH88_071140	TGME49_258870	Cyst wall portein CST7	Dense granules	1.32	SP+TM	No	a	Hex(3)HexNAc(2)(892.317200)	E_FA08-24_HB417_HCD-Coll35.14569.14569.3	AYPIERVR.AHTGDERPFNVTTGSSER.RGNTPHDG	R	R	18	3	1942.23	2852.22	2852.22	951.748	951.748	1959.9	654.308	892.318	0.00000000493947	36.457	16.409	1	1	179	196
										Hex(4)HexNAc(2)(1054.370000)	E_FA08-24_HB417_HCD-Coll35.14853.14853.4	AYPIERVR.AHTGDERPFNVTTGSSER.RGNTPHDG	R	R	18	4	1974.63	3014.28	3014.28	754.577	754.577	1959.9	490.983	1054.38	0.00000320782900	23.711	12.79	0.9999	1	179	196
										Hex(5)HexNAc(2)(1216.422800)	E_FA08-24_HB416_HCD-Coll35.14583.14583.4	AYPIERVR.AHTGDERPFNVTTGSSER.RGNTPHDG	R	R	18	4	1946.41	3176.33	3176.33	795.089	795.089	1959.9	490.983	1216.42	0.00000000214489	30.223	13.783	1	1	179	196
										Hex(6)HexNAc(2)(1378.475600)	E_FA08-24_HB417_HCD-Coll35.14790.14790.4	AYPIERVR.AHTGDERPFNVTTGSSER.RGNTPHDG	R	R	18	4	1967.49	3338.38	3338.37	835.603	835.601	1959.9	490.983	1378.47	0.00000136033900	33.991	14.614	1	1	179	196
										Hex(7)HexNAc(2)(1540.528500)	E_FA08-24_HB418_HCD-Coll35.14271.14271.3	AYPIERVR.AHTGDERPFNVTTGSSER.RGNTPHDG	R	R	18	3	1956.94	3500.43	3500.43	1167.82	1167.82	1959.9	654.308	1540.53	0.00000046508780	35.315	13.959	1	1	179	196
										Hex(8)HexNAc(2)(1702.581300)	E_FA08-24_HB416_HCD-Coll35.14379.14379.4	AYPIERVR.AHTGDERPFNVTTGSSER.RGNTPHDG	R	R	18	4	1923.49	3662.48	3662.48	916.627	916.627	1959.9	490.983	1702.57	0.00000600687300	31.207	14.265	0.9995	1	179	196
										Hex(9)HexNAc(2)(1864.634100)	E_FA08-24_HB417.14264.14264.4	AYPIERVR.AHTGDERPFNVTTGSSER.RGNTPHDG	R	R	18	4	1903.09	3824.54	3824.54	957.143	957.141	1959.9	490.983	1864.63	0.00320978200000	22.245	16.067	0.9690	1	179	196
DASLPGQAASANATGR	Q6YK77	TGRH88_071270	TGME49_258770	Polypeptide n-acetylgalactosaminyltransferase 2	Golgi	-0.07	TM	No		Hex(6)HexNAc(2)(1378.475600)	E-FA_109-23_HB-361.11983.11983.2	NENQFWQW.DASLPGQAASANATGR.LFSFSHPD	W	L	16	2	1604.16	2864.2	2864.19	1433.11	1433.1	1485.72	743.866	1378.47	0.00000002104664	30.862	0.0000	1	0	536	560
NATTSQNCASDHGSPPR	A0A7J6K2V1	TGRH88_071470	TGME49_258590	Ribonuclease Z, putative	Apicoplast	-4.27	GLOB	No		Hex(6)HexNAc(2)(1378.475600)	E-FA_109-23_HB-362.05486.05486.3	GGQDCVPR.NATTSQNCASDHGSPPR.VIAAFDGM	R	V	17	3	860.26	3177.24	3177.24	1060.09	1060.09	1798.77	600.596	1378.48	0.00000000000000	46.344	33.088	1	0	1224	1240
										Hex(7)HexNAc(2)(1540.528500)	E-FA_109-23_HB-362.05511.05511.3	GGQDCVPR.NATTSQNCASDHGSPPR.VIAAFDGM	R	V	17	3	863.029	3339.3	3339.29	1114.11	1114.11	1798.77	600.596	1540.53	0.00000000000000	49.953	32.855	1	0	1224	1240
										Hex(8)HexNAc(2)(1702.581300)	E-FA_109-23_HB-362.05485.05485.3	GGQDCVPR.NATTSQNCASDHGSPPR.VIAAFDGM	R	V	17	3	860.145	3501.35	3501.34	1168.12	1168.12	1798.77	600.596	1702.58	0.00000000000000	48.408	32.787	1	0	1224	1240
VLLNETVSSVDLANR(A)	A0A7J6K241	TGRH88_073250	TGME49_255890	Pyridine nucleotide-disulfide oxidoreductase domain-containing protein	cytosol	0.57	GLOB	No		Hex(7)HexNAc(2)(1540.528500)	E-FA_109-23_HB-361.27273.27273.3	WYIDRGIR.VLLNETVSSVDLANR.AASIQNSQ	R	A	15	3	3299.91	3169.41	3169.4	1057.48	1057.48	1628.87	543.965	1540.53	0.00000000000438	33.047	27.392	1	0	247	261
GVNITMGTPPGVPEVSVHLESPAGK	A0A7J6K3E5	TGRH88_073670	TGME49_255270	UNC-50 family protein UNC1	Golgi	-2.26	TM	No		Hex(6)HexNAc(2)(1378.475600)	E-FA_51-22_HB144_uncalibrated.30543.30543.3	GVQESTVR.GVNITMGTPPGVPEVSVHLESPAGK.	R	-	25	3	3813.4	3865.52	3865.51	1289.51	1289.51	2488.26	830.428	1377.24	0.00000000011968	38.449	21.602	1	0	293	317
FNLTHHHQSGIYVDLGQDK	A0A7J6K2T7	TGRH88_073680	TGME49_255260	Apical membrane antigen AMA1	Micronemes	-2.86	SP+TM	No	a	Hex(7)HexNAc(2)(1540.528500)	E_FA08-24_HB416_HCD-Coll35.26714.26714.4	EMKTFMER.FNLTHHHQSGIYVDLGQDK.EVDGTIYR	R	E	19	4	3328.79	3748.6	3748.6	938.158	938.158	2208.07	553.025	1540.53	0.00000000000000	40.182	24.739	1	0	85	103
										Hex(8)HexNAc(2)(1702.581300)	E_FA08-24_HB416.27044.27044.4	EMKTFMER.FNLTHHHQSGIYVDLGQDK.EVDGTIYR	R	E	19	4	3358.64	3910.66	3910.66	978.671	978.671	2208.07	553.025	1702.58	0.00000000249893	54.869	26.404	1	0	85	103
LNDTIIPK	A0A7J6K597	TGRH88_074710	TGME49_230210	Alveolin domain containing intermediate filament IMC10	IMC	-4.7	GLOB	No		Hex(6)HexNAc(2)(1378.475600)	E-FA_109-23_HB-362.16749.16749.2	YIEVPTVE.LNDTIIPK.VYNQSAVH	E	V	8	2	2127.59	2291	2291.01	1146.51	1146.51	912.528	457.271	1378.48	0.00000625588900	20.481	0.0000	1	0	125	132
ECEPLATAVVGNVTK	A0A7J6K4U9	TGRH88_075120	TGME49_230820	cell division control protein CDC50.1	Golgi/ PM peripheral 2	-3.19	TM	No		Hex(6)HexNAc(2)(1378.475600)	E-FA_109-23_HB-362.24385.24385.2	FTDPKDVR.ECEPLATAVVGNVTK.VIHPCGAI	R	V	15	2	2981.13	2965.28	2965.27	1483.65	1483.64	1586.8	794.406	1378.47	0.00000000000000	51.693	27.696	1	0	286	300
NQTHAPSGAFADELHAR	A0A7J6K2N3	TGRH88_075460	TGME49_231130	Peptidase, M28 family protein	ER	0.08	TM	No		Hex(6)HexNAc(2)(1378.475600)	E_FA08-24_HB417_HCD-Coll35.19425.19425.4	ADKNAAKR.NQTHAPSGAFADELHAR.LEKIVPSA	R	L	17	4	2496.39	3199.35	3199.34	800.844	800.842	1820.86	456.221	1378.48	0.00000000000196	30.075	20.531	1	0	602	618
LNATYDRLPGTLHEDTNSE	A0A7J6K4J5	TGRH88_075610	TGME49_231360	Hypothetical protein	/	-3.05	GLOB	No		Hex(8)HexNAc(2)(1702.581300)	E-FA_109-23_HB-362.21591.21591.3	PSTADIQR.LNATYDRLPGTLHEDTNSE.LHYSAEVK	R	L	19	3	2671.7	3847.58	3847.57	1283.53	1283.53	2145	716.006	1702.57	0.00001000618000	29.107	0.0000	0.9977	0	441	459
FANVTGGFDFAR	A0A7J6K3Y3	TGRH88_075680	TGME49_231430	oligosaccharyl transferase stt3 protein, putative	ER	-3.45	TM	No		Hex(6)HexNAc(2)(1378.475600)	E_FA08-24_HB416.31818.31818.2	MYKISYHR.FANVTGGFDFAR.NVEVGHKD	R	N	12	2	3901.7	2679.1	2679.1	1340.56	1340.56	1300.62	651.317	1378.48	0.00039770250000	28.209	15.545	0.9974	0	698	709
IMSWWDYGYQATAMGNR(T)	A0A7J6K3Y3	TGRH88_075680	TGME49_231430	oligosaccharyl transferase stt3 protein, putative	ER	-3.45	TM	No		Hex(6)HexNAc(2)(1378.475600)	E-FA_51-22_HB144_uncalibrated.30780.30780.3	QNTHPRAR.IMSWWDYGYQATAMGNR.TVIVDNNT	R	T	17	3	3840.4	3460.38	3460.37	1154.47	1154.47	2080.88	694.633	1379.5	0.00000000000012	30.279	21.57	1	0	575	591
TVLVDNNTWNNTHIATVGLALSSNEEK	A0A7J6K3Y3	TGRH88_075680	TGME49_231430	oligosaccharyl transferase stt3 protein, putative	ER	-3.45	TM	No		Hex(6)HexNAc(2)(1378.475600)	L_FA08-24_HB416.71835.71835.3	QATAMGNR.TVLVDNNTWNNTHIATVGLALSSNEEK.AYKIMQEI	R	A	27	3	4198.77	4317.92	4317.91	1440.31	1440.31	2939.46	980.828	1378.45	0.00000000000000	63.717	47.364	1	0	592	618
ELSDCAPVVTAVVNNVSK	A0A7J6K5K3	TGRH88_076170	TGME49_232040	cell division control protein CDC50.2	/	0.24	TM	No		Hex(6)HexNAc(2)(1378.475600)	E-FA_109-23_HB-362.29348.29348.3	GKIITDPK.ELSDCAPVVTAVVNNVSK.VIHPCGAI	K	V	18	3	3517.67	3279.43	3279.42	1094.15	1094.15	1900.96	634.659	1378.47	0.00000000000000	35.084	22.583	1	0	459	476
NNTALNDIMSEFMQDPYMDIK	A0A7J6K306	TGRH88_076670	TGME49_232600	Patatin like Phospholipase PL1	Apicoplast/ER2	0.54	SP	0.71 between 25-26	a	Hex(6)HexNAc(2)(1378.475600)	E-FA_51-22_HB144_uncalibrated.33980.33980.3	QIFSMISK.NNTALNDIMSEFMQDPYMDIK.ETERPKID	K	E	21	3	4204.5	3915.55	3915.55	1306.19	1306.19	2537.08	846.699	1378.47	0.00000000000000	75.993	37.86	1	0	178	198
										Hex(7)HexNAc(2)(1540.528500)	E-FA_51-22_HB144_uncalibrated.33990.33990.3	QIFSMISK.NNTALNDIMSEFMQDPYMDIK.ETERPKID	K	E	21	3	4205.62	4077.62	4077.61	1360.21	1360.21	2537.08	846.699	1540.54	0.00000000000000	38.087	28.28	1	0	178	198
SANSSSATSLDK	A0A7J6K519	TGRH88_077210	TGME49_233220	Hypothetical protein	Golgi/ PM integral	0.93	SP+TM	0.94 between37-38		Hex(6)HexNAc(2)(1378.475600)	E-FA_109-23_HB-361.05537.05537.2	VMRTAIIR.SANSSSATSLDK.TQSDQMAD	R	T	12	2	877.512	2545.02	2545.02	1273.52	1273.52	1166.54	584.278	1378.48	0.00019169190000	22.542	13.98	0.9984	0	72	83
										Hex(7)HexNAc(2)(1540.528500)	E_FA08-24_HB417_HCD-Coll35.06147.06147.2	VMRTAIIR.SANSSSATSLDK.TQSDQMAD	R	T	12	2	977.939	2707.07	2707.07	1354.54	1354.54	1166.54	584.278	1540.53	0.00000047401470	24.184	19.84	1	0	72	83
CSYTENSTLPK	A0A7J6K383	TGRH88_077470	TGME49_233480	SAG-related sequence SRS29C	PM peripheral 1	1.51	SP	No	a	Hex(5)HexNAc(2)(1216.422800)	E-FA_109-23_HB-362.11874.11874.2	AVERQEAR.CSYTENSTLPK.LFVTKDSN	R	L	11	2	1582.55	2515.02	2515.01	1258.52	1258.51	1298.58	650.298	1216.43	0.05066409000000	14.627	10.053	0.9523	0	197	207
										Hex(6)HexNAc(2)(1378.475600)	E-FA_109-23_HB-361.11613.11613.2	AVERQEAR.CSYTENSTLPK.LFVTKDSN	R	L	11	2	1562.95	2677.07	2677.05	1339.54	1339.53	1298.58	650.298	1378.47	0.00049332930000	20.604	13.637	0.9972	0	197	207
										Hex(7)HexNAc(2)(1540.528500)	E_FA08-24_HB416_HCD-Coll35.13417.13417.2	AVERQEAR.CSYTENSTLPK.LFVTKDSN	R	L	11	2	1813.83	2839.11	2839.1	1420.56	1420.56	1298.58	650.298	1540.52	0.00000000035880	28.117	16.107	1	0	197	207
										Hex(8)HexNAc(2)(1702.581300)	E-FA_109-23_HB-361.11603.11603.2	AVERQEAR.CSYTENSTLPK.LFVTKDSN	R	L	11	2	1561.84	3001.17	3001.16	1501.59	1501.59	1298.58	650.298	1702.58	0.00000000000244	33.731	16.549	1	0	197	207
YNCTVPVQLGGEDPSEGSR	A0A7J6K383	TGRH88_077470	TGME49_233480	SAG-related sequence SRS29C	PM peripheral 1	1.51	SP	No	a	Hex(6)HexNAc(2)(1378.475600)	E-FA_109-23_HB-362.21562.21562.3	PTEGEGPK.YNCTVPVQLGGEDPSEGSR.PGGGSGGG	K	P	19	3	2668.55	3442.4	3442.39	1148.47	1148.47	2063.92	688.981	1378.47	0.00000000000001	39.715	11.771	1	0	301	319
										Hex(7)HexNAc(2)(1540.528500)	E-FA_109-23_HB-362.21513.21513.3	PTEGEGPK.YNCTVPVQLGGEDPSEGSR.PGGGSGGG	K	P	19	3	2663.2	3604.45	3604.44	1202.49	1202.49	2063.92	688.981	1540.52	0.00000000000000	47.974	11.837	1	0	301	319
										Hex(8)HexNAc(2)(1702.581300)	E-FA_109-23_HB-362.21507.21507.3	PTEGEGPK.YNCTVPVQLGGEDPSEGSR.PGGGSGGG	K	P	19	3	2662.45	3766.52	3766.5	1256.51	1256.51	2063.92	688.981	1702.58	0.00000005504642	25.213	13.135	1	0	301	319
HTNATLASLSSIEVASADESHAGSSR	A0A7J6K604	TGRH88_077680	TGME49_233810	Sel1 repeat-containing protein	ER	-0.78	TM	No		Hex(7)HexNAc(2)(1540.528500)	E_FA08-24_HB416_HCD-Coll35.29092.29092.4	HIVPAAFR.HTNATLASLSSIEVASADESHAGSSR.RQASVGSS	R	R	26	4	3599.46	4137.76	4137.77	1035.45	1035.45	2597.23	650.315	1540.54	0.00000000000000	51.991	35.946	1	0	1031	1056
										Hex(8)HexNAc(2)(1702.581300)	E_FA08-24_HB416_HCD-Coll35.28999.28999.4	HIVPAAFR.HTNATLASLSSIEVASADESHAGSSR.RQASVGSS	R	R	26	4	3588.87	4299.82	4299.82	1075.96	1075.96	2597.23	650.315	1702.59	0.00000000000000	75.702	44.779	1	0	1031	1056
LGVEGYTNSTLAGESLQK	A0A7J6K604	TGRH88_077680	TGME49_233810	Sel1 repeat-containing protein	ER	-0.78	TM	No		Hex(6)HexNAc(2)(1378.475600)	E-FA_109-23_HB-361.24362.24362.3	IARYIAYR.LGVEGYTNSTLAGESLQK.AADIGDSN	R	A	18	3	2983.13	3244.41	3244.41	1082.48	1082.48	1865.94	622.986	1378.48	0.00000000000000	59.604	35.672	1	0	1327	1344
										Hex(7)HexNAc(2)(1540.528500)	E-FA_109-23_HB-361.24307.24307.3	IARYIAYR.LGVEGYTNSTLAGESLQK.AADIGDSN	R	A	18	3	2977.33	3406.48	3406.47	1136.5	1136.5	1865.94	622.986	1540.53	0.00000000000000	56.635	32.831	1	0	1327	1344
										Hex(8)HexNAc(2)(1702.581300)	E-FA_109-23_HB-361.24263.24263.3	IARYIAYR.LGVEGYTNSTLAGESLQK.AADIGDSN	R	A	18	3	2972.39	3568.53	3568.52	1190.52	1190.51	1865.94	622.986	1702.58	0.00000000000000	59.971	32.765	1	0	1327	1344
LVILNKTE	A0A7J6K537	TGRH88_077620	TGME49_233760	GPR180 domain-containing protein	Golgi	-0.11	TM	No		Hex(6)HexNAc(2)(1378.475600)	E-FA_109-23_HB-362.16063.16063.2	MVSATGHE.LVILNKTE.SEVIAGIR	E	S	8	2	2049.71	2307.04	2307.04	1154.53	1154.53	928.559	465.287	1378.48	0.00000347385900	24.698	0.0000	1	0	121	128
										Hex(7)HexNAc(2)(1540.528500)	E-FA_109-23_HB-362.16070.16070.2	MVSATGHE.LVILNKTE.SEVIAGIR	E	S	8	2	2050.49	2469.1	2469.1	1235.56	1235.56	928.559	465.287	1540.54	0.00002753882000	20.818	0.0000	1	0	121	128
										Hex(8)HexNAc(2)(1702.581300)	E-FA_109-23_HB-362.16035.16035.2	MVSATGHE.LVILNKTE.SEVIAGIR	E	S	8	2	2046.58	2631.16	2631.15	1316.59	1316.58	928.559	465.287	1702.6	0.00213182400000	12.339	0.0000	0.9939	0	121	128
NASTPFPTLSPFR	A0A7J6K4T1	TGRH88_078590	TGME49_273445	Iron-sulfur cluster assembly protein SufD	Apicoplast	-5.29	GLOB	No		Hex(6)HexNAc(2)(1378.475600)	E-FA_109-23_HB-361.33015.33015.2	DAGAIIPR.NASTPFPTLSPFR.VSAEARGR	R	V	13	2	3893.79	2812.2	2812.2	1407.11	1407.11	1433.73	717.872	1378.47	0.00006048362000	22.663	11.506	0.9991	0	107	119
										Hex(7)HexNAc(2)(1540.528500)	E_FA08-24_HB417_HCD-Coll35.35580.35580.2	DAGAIIPR.NASTPFPTLSPFR.VSAEARGR	R	V	13	2	4336.97	2974.26	2974.26	1488.13	1488.14	1433.73	717.872	1540.53	0.00000007895727	30.487	11.647	1	0	107	119
										Hex(8)HexNAc(2)(1702.581300)	E_FA08-24_HB416_HCD-Coll35.35391.35391.3	DAGAIIPR.NASTPFPTLSPFR.VSAEARGR	R	V	13	3	4312.4	3136.31	3136.31	1046.45	1046.44	1433.73	478.917	1702.58	0.00000000024484	31.338	10.781	1	0	107	119
NSTAITTLTASHLTKPVIDTADPR	A0A7J6K4T1	TGRH88_078590	TGME49_273445	Iron-sulfur cluster assembly protein SufD	Apicoplast	-5.29	GLOB	No		Hex(6)HexNAc(2)(1378.475600)	E_FA08-24_HB417.32280.32280.4	TDVPRPCK.NSTAITTLTASHLTKPVIDTADPR.QRNRIRIQ	K	Q	24	4	3959.69	3900.83	3900.83	976.215	976.214	2522.33	631.591	1378.49	0.00032114440000	16.256	10.769	0.9956	1	292	315
										Hex(7)HexNAc(2)(1540.528500)	E-FA_109-23_HB-362.28859.28859.4	TDVPRPCK.NSTAITTLTASHLTKPVIDTADPR.QRNRIRIQ	K	Q	24	4	3465.55	4062.87	4062.87	1016.72	1016.72	2522.33	631.591	1540.53	0.00000000000000	46.747	11.906	1	1	292	315
										Hex(8)HexNAc(2)(1702.581300)	E-FA_109-23_HB-362.28734.28734.4	TDVPRPCK.NSTAITTLTASHLTKPVIDTADPR.QRNRIRIQ	K	Q	24	4	3451.88	4224.92	4224.92	1057.24	1057.24	2522.33	631.591	1702.58	0.00000000000000	49.424	13.925	1	1	292	315
NSTYVLR	A0A7J6K4T1	TGRH88_078590	TGME49_273445	Iron-sulfur cluster assembly protein SufD	Apicoplast	-5.29	GLOB	No		Hex(8)HexNAc(2)(1702.581300)	E_FA08-24_HB417_HCD-Coll35.10609.10609.2	NISVQMGK.NSTYVLR.QVDIGAQA	K	Q	7	2	1490.88	2554.04	2554.03	1278.03	1278.02	851.45	426.732	1702.58	0.00480256400000	15.595	9.418	0.9920	0	1088	1094
LKNVSAVHNLR	A0A7J6K5H7	TGRH88_079030	TGME49_272695	Hypothetical protein	ER	0.43	TM	No		Hex(4)HexNAc(2)(1054.370000)	E-FA_109-23_HB-361.10232.10232.3	MNDNGVYR.LKNVSAVHNLR.TKINVEKT	R	T	11	3	1407.01	2304.1	2304.1	769.041	769.039	1249.73	417.582	1054.37	0.00000000074156	30.537	14.348	1	1	406	416
										Hex(6)HexNAc(2)(1378.475600)	E_FA08-24_HB417_HCD-Coll35.11759.11759.4	MNDNGVYR.LKNVSAVHNLR.TKINVEKT	R	T	11	4	1622.63	2628.2	2628.2	658.058	658.057	1249.73	313.439	1378.47	0.00000000000008	32.741	15.373	1	1	406	416
										Hex(7)HexNAc(2)(1540.528500)	E-FA_109-23_HB-361.10206.10206.4	MNDNGVYR.LKNVSAVHNLR.TKINVEKT	R	T	11	4	1404.14	2790.25	2790.25	698.57	698.57	1249.73	313.439	1540.53	0.00021841600000	21.03	9.916	0.9964	1	406	416
LEEDVYTLSNWTSLLPANLQR	A0A7J6K6H6	TGRH88_079290	TGME49_272420	Phosphatidylcholine-sterol acyltransferase	Golgi/PM integral	0.57	SP	0.81 between 35-36		Hex(7)HexNAc(2)(1540.528500)	E-FA_109-23_HB-361.43144.43144.3	IRVAQEQR.LEEDVYTLSNWTSLLPANLQR.RVKTAQEK	R	R	21	3	4925.46	4001.79	4001.77	1334.94	1334.93	2461.25	821.423	1540.53	0.00000000014911	27.764	21.59	1	0	601	621
VLMNATATGLDANTDIAILEEHLQNAR	A0A7J6K5A4	TGRH88_079370	TGME49_272370	Tartrolon E responsive gene	Golgi/PM integral	1.96	TM	No		Hex(6)HexNAc(2)(1378.475600)	L_FA08-24_HB416.84457.84457.4	ESPRGIQK.VLMNATATGLDANTDIAILEEHLQNAR.LMVEDPSN	K	L	27	4	4444.83	4287.94	4287.93	1072.99	1072.99	2909.45	728.371	1378.47	0.00105082100000	25.169	24.277	0.9993	0	1482	1508
										Hex(7)HexNAc(2)(1540.528500)	L_FA08-24_HB416.84436.84436.4	ESPRGIQK.VLMNATATGLDANTDIAILEEHLQNAR.LMVEDPSN	K	L	27	4	4443.83	4449.99	4449.99	1113.51	1113.5	2909.45	728.371	1540.53	0.00006772795000	25.759	23.633	1	0	1482	1508
										Hex(8)HexNAc(2)(1702.581300)	L_FA08-24_HB416.84374.84374.4	ESPRGIQK.VLMNATATGLDANTDIAILEEHLQNAR.LMVEDPSN	K	L	27	4	4440.95	4612.04	4612.04	1154.02	1154.02	2909.45	728.371	1702.59	0.13966230000000	20.332	17.576	0.9319	0	1482	1508
NASVPVSFESFIPR	A0A7J6K6R2	TGRH88_079740	TGME49_271870	Zinc carboxypeptidase superfamily protein	Golgi	-1.36	SP+TM	No		Hex(6)HexNAc(2)(1378.475600)	E_FA08-24_HB416_HCD-Coll35.39185.39185.2	SSSSAISR.NASVPVSFESFIPR.SISANATV	R	S	14	2	4734.38	2927.26	2927.26	1464.64	1464.64	1548.79	775.404	1378.47	0.01786401000000	13.973	10.708	0.9725	0	220	233
										Hex(7)HexNAc(2)(1540.528500)	E_FA08-24_HB416_HCD-Coll35.39083.39083.2	SSSSAISR.NASVPVSFESFIPR.SISANATV	R	S	14	2	4723.12	3089.28	3089.3	1545.65	1545.66	1548.79	775.404	1540.51	0.00008247716000	17.698	10.147	0.9992	0	220	233
NVEEPADNTTSTGATR	A0A7J6K6R2	TGRH88_079740	TGME49_271870	Zinc carboxypeptidase superfamily protein	Golgi	-1.36	SP+TM	No		Hex(6)HexNAc(2)(1378.475600)	E-FA_109-23_HB-361.08110.08110.3	RIRERNER.NVEEPADNTTSTGATR.NVIQNAVP	R	N	16	3	1168.55	3040.24	3040.23	1014.42	1014.42	1661.75	554.924	1378.48	0.00000000206900	24.84	18.93	1	0	728	743
VTVAITNSTE	A0A7J6K6S4	TGRH88_079840	TGME49_271760	Seryl-tRNA synthetase (SerRS2)	ER	-2.84	SP	No		Hex(6)HexNAc(2)(1378.475600)	E-FA_109-23_HB-362.14355.14355.2	QASHIIEE.VTVAITNSTE.LATKIQVP	E	L	10	2	1857.58	2412.01	2412	1207.01	1207.01	1033.53	517.772	1378.47	0.00000001328087	30.494	0.0000	1	0	475	484
										Hex(7)HexNAc(2)(1540.528500)	E-FA_109-23_HB-362.14327.14327.2	QASHIIEE.VTVAITNSTE.LATKIQVP	E	L	10	2	1854.41	2574.07	2574.06	1288.04	1288.04	1033.53	517.772	1540.53	0.00000025197180	27.942	0.0000	1	0	475	484
										Hex(8)HexNAc(2)(1702.581300)	E-FA_109-23_HB-362.14294.14294.2	QASHIIEE.VTVAITNSTE.LATKIQVP	E	L	10	2	1850.58	2736.12	2736.11	1369.07	1369.06	1033.53	517.772	1702.58	0.00000007892461	24.189	0.0000	1	0	475	484
NYTSEQLR	A0A7J6K609	TGRH88_080120	TGME49_271290	Hypothetical protein	Nucleolus	-2.02	GLOB	No		Hex(8)HexNAc(2)(1702.581300)	E-FA_109-23_HB-362.10318.10318.2	DAFSKKKK.NYTSEQLR.EIIEETPA	K	E	8	2	1407.09	2712.07	2712.06	1357.04	1357.04	1009.48	505.749	1702.58	0.01104217000000	15.45	0.0000	0.9897	0	85	92
ECPFFLPHLDQLIDSSLNITSASANTFTK	A0A7J6K6B3	TGRH88_080150	TGME49_271270	Hypothetical protein	Rhoptries 2	-0.55	SP+TM	No		Hex(8)HexNAc(2)(1702.581300)	E-FA_51-22_HB144_uncalibrated.44114.44114.3	GENGKDTR.ECPFFLPHLDQLIDSSLNITSASANTFTK.TDADDTED	R	T	29	3	5375.66	4968.18	4968.17	1657.07	1657.06	3265.6	1089.54	1702.57	0.09520286000000	13.083	7.752	0.9020	0	511	539
FNYTEVDNVAGYAEALTR	A0A7J6K6B3	TGRH88_080150	TGME49_271270	Hypothetical protein	Rhoptries 2	-0.55	SP+TM	No		Hex(5)HexNAc(2)(1216.422800)	E_FA08-24_HB416_HCD-Coll35.40807.40807.3	PFTEFIMR.FNYTEVDNVAGYAEALTR.EIQHVPIT	R	E	18	3	4912.86	3248.38	3248.38	1083.8	1083.8	2031.95	678.325	1216.42	0.00000000000000	50.736	17.024	1	0	758	775
										Hex(6)HexNAc(2)(1378.475600)	E_FA08-24_HB417.40800.40800.3	PFTEFIMR.FNYTEVDNVAGYAEALTR.EIQHVPIT	R	E	18	3	4909.68	3410.44	3410.43	1137.82	1137.82	2031.95	678.325	1378.47	0.00000000000000	63.61	16.794	1	0	758	775
										Hex(7)HexNAc(2)(1540.528500)	E_FA08-24_HB416.40778.40778.3	PFTEFIMR.FNYTEVDNVAGYAEALTR.EIQHVPIT	R	E	18	3	4903.36	3572.5	3572.48	1191.84	1191.83	2031.95	678.325	1540.53	0.00000000000000	63.193	23.085	1	0	758	775
										Hex(8)HexNAc(2)(1702.581300)	E-FA_51-22_HB144_uncalibrated.37348.37348.3	PFTEFIMR.FNYTEVDNVAGYAEALTR.EIQHVPIT	R	E	18	3	4586.1	3734.54	3734.53	1245.86	1245.85	2031.95	678.325	1702.58	0.00000000000000	60.456	20.192	1	0	758	775
SNETYSAQETETTGEGPDSER	A0A7J6K6B3	TGRH88_080150	TGME49_271270	Hypothetical protein	Rhoptries 2	-0.55	SP+TM	No		Hex(7)HexNAc(2)(1540.528500)	E-FA_109-23_HB-361.13457.13457.4	AIIGGPER.SNETYSAQETETTGEGPDSERDSGLAKR.NIIAEDDT	R	N	28	4	1767.98	4554.87	4554.86	1139.72	1139.72	3014.33	754.591	1540.53	0.00000000000004	46.362	14.656	1	0	350	377
										Hex(8)HexNAc(2)(1702.581300)	E-FA_109-23_HB-361.13394.13394.4	AIIGGPER.SNETYSAQETETTGEGPDSERDSGLAKR.NIIAEDDT	R	N	28	4	1760.98	4716.93	4716.92	1180.24	1180.24	3014.33	754.591	1702.59	0.00000000000015	46.595	14.392	1	0	350	377
SHGVKPGFNE(S)	A0A7J6K6B3	TGRH88_080150	TGME49_271270	Hypothetical protein	Rhoptries 2	-0.55	SP+TM	No		Hex(6)HexNAc(2)(1378.475600)	E-FA_109-23_HB-362.08386.08386.3	QQSPSEEE.SHGVKPGFNE.SQDVTGSS	E	S	10	3	1188.09	2449	2449	817.34	817.34	1070.51	357.845	1378.48	0.00704882600000	15.031	0.0000	0.9907	0	316	325
										Hex(7)HexNAc(2)(1540.528500)	E-FA_109-23_HB-362.08391.08391.3	QQSPSEEE.SHGVKPGFNE.SQDVTGSS	E	S	10	3	1188.74	2611.06	2611.06	871.36	871.361	1070.51	357.845	1540.55	0.00115415300000	17.774	0.0000	0.9974	0	316	325
										Hex(8)HexNAc(2)(1702.581300)	E-FA_109-23_HB-362.08360.08360.3	QQSPSEEE.SHGVKPGFNE.SQDVTGSS	E	S	10	3	1185.2	2773.11	2773.11	925.377	925.378	1070.51	357.845	1702.6	0.00071539700000	20.981	0.0000	0.9956	0	316	325
LPFVEGQHNETHAVGVHTSALDVPK	A0A7J6K5P1	TGRH88_081920	TGME49_269340	Hypothetical protein	ER/PM peripheral 2/Dense granules	-3.34	TM	No		Hex(6)HexNAc(2)(1378.475600)	E_FA08-24_HB417_HCD-Coll35.28669.28669.5	GIQTPIYR.LPFVEGQHNETHAVGVHTSALDVPK.RIIVDGGQ	R	R	25	5	3552.66	4059.84	4059.83	812.976	812.974	2681.36	537.279	1378.48	0.00000000000008	39.267	22.206	1	0	255	279
										Hex(7)HexNAc(2)(1540.528500)	E_FA08-24_HB417_HCD-Coll35.28607.28607.5	GIQTPIYR.LPFVEGQHNETHAVGVHTSALDVPK.RIIVDGGQ	R	R	25	5	3545.55	4221.9	4221.89	845.386	845.385	2681.36	537.279	1540.53	0.00000000000292	34.257	18.905	1	0	255	279
										Hex(8)HexNAc(2)(1702.581300)	E_FA08-24_HB417.28684.28684.5	GIQTPIYR.LPFVEGQHNETHAVGVHTSALDVPK.RIIVDGGQ	R	R	25	5	3550.23	4383.96	4383.93	877.799	877.794	2681.36	537.279	1702.58	0.00463526100000	14.431	12.789	0.9530	0	255	279
