# Supplementary material for: N‐Glycoproteomics of the Apicomplexan Parasite Toxoplasma gondii
Source: Proteomics. 2025 Mar 12;25(8):e202400239. doi: 10.1002/pmic.202400239 (PMC12019905; doi:10.1002/pmic.202400239)
Supplement: Supplementary file 5 — Supporting information [file PMIC-25-e202400239-s004.xlsx]

## Sheet: Tabelle1
GRA44	NTTTAFITSGAAVR	A0A7J6K072	N654
	Hex3HexNAc2	Hex4HexNAc2	Hex5HexNAc2	Hex6HexNAc2	Hex7HexNAc2	Hex8HexNAc2	Hex9HexNAc2
	Peak Area	Peak Area	Peak Area	Peak Area	Peak Area	Peak Area	Peak Area
HB144	0	3.48699e+06	1.55081e+08	497658304	1.49245e+09	3.78678e+09	2.14018e+07
HB361	0	0	613474288	2653923600	8285447168	1.65583e+10	1.71987e+08
HB362	0	70881269	5.6233e+08	2900711728	7.00582e+09	3.76778e+09	0
HB416	0	1.10343e+08	5.01363e+08	1.92612e+09	5.96544e+09	1.5168e+10	4.22419e+07	Sum
mean	0	4.61778e+07	4.58062e+08	1.9946e+09	5.68729e+09	9.82021e+09	5.89078e+07	1.80652e+10
Percentage	0	0.255617	2.5356	11.0411	31.4819	54.3597	0.326083	100
Hypothetical protein	IATNSTLLE	A0A7J6JZ85	N79
	Hex3HexNAc2	Hex4HexNAc2	Hex5HexNAc2	Hex6HexNAc2	Hex7HexNAc2	Hex8HexNAc2	Hex9HexNAc2
	Peak Area	Peak Area	Peak Area	Peak Area	Peak Area	Peak Area	Peak Area	Sum
HB362	0	0	1.32496e+08	2.75265e+08	3.69778e+08	2.71416e+08	1.21178e+08	1.17013e+09
Percentage	0	0	11.3232	23.5242	31.6014	23.1953	10.3559	100
Ribophorin	AFSLEVFDQIGNVSSTR	A0A7J6K623	N616
	Hex3HexNAc2	Hex4HexNAc2	Hex5HexNAc2	Hex6HexNAc2	Hex7HexNAc2	Hex8HexNAc2	Hex9HexNAc2
	Peak Area	Peak Area	Peak Area	Peak Area	Peak Area	Peak Area	Peak Area
HB144	0	0	3.47982e+06	1.13496e+08	5.83526e+07	3.0408e+07	0
HB362	0	0	0	1.96152e+09	5.73851e+08	1.61375e+08	0
HB416	0	0	0	1.57386e+08	4.82761e+07	3.85363e+07	0	Sum
mean	0	0	1.15994e+06	7.44135e+08	2.26827e+08	7.6773e+07	0	1.04889e+09
Percentage	0	0	0.110587	70.9447	21.6253	7.31942	0	100
Lectin family protein	SYLVLTPAVSNR(T)	A0A7J6K1J8	N209
	Hex3HexNAc2	Hex4HexNAc2	Hex5HexNAc2	Hex6HexNAc2	Hex7HexNAc2	Hex8HexNAc2	Hex9HexNAc2
	Peak Area	Peak Area	Peak Area	Peak Area	Peak Area	Peak Area	Peak Area	Sum
HB362	0	0	1.80705e+08	3.0519e+10	3.20353e+09	7.76587e+07	8.70767e+07	3.4068e+10
Percentage	0	0	0.530425	89.5827	9.40334	0.227952	0.255597	100
Hypothetical protein	LLHSNSTSSSASSASTPR	A0A7J6K7A3	N196
	Hex3HexNAc2	Hex4HexNAc2	Hex5HexNAc2	Hex6HexNAc2	Hex7HexNAc2	Hex8HexNAc2	Hex9HexNAc2
	Peak Area	Peak Area	Peak Area	Peak Area	Peak Area	Peak Area	Peak Area
HB417	0	2.95468e+07	1.26096e+07	4.36998e+07	130721906	4.68055e+08	3.76093e+08
HB418	0	1.46881e+07	4.42398e+06	7.84184e+06	1.26179e+07	3.20983e+07	3.2511e+07	Sum
	0	2.21175e+07	8.51679e+06	2.57708e+07	7.16699e+07	2.50076e+08	2.04302e+08	5.82453e+08
Percentage	0	3.79729	1.46223	4.42453	12.3048	42.935	35.0761	100
acid phosphatase/ GAP50	NYTSEALR	Q6PQ42	N136
	Hex3HexNAc2	Hex4HexNAc2	Hex5HexNAc2	Hex6HexNAc2	Hex7HexNAc2	Hex8HexNAc2	Hex9HexNAc2
	Peak Area	Peak Area	Peak Area	Peak Area	Peak Area	Peak Area	Peak Area
HB144	0	0	1.02538e+07	239698348	1.41034e+09	3.86212e+09	3.78467e+07
HB361	0	0	9.94264e+07	7.20916e+08	3.07232e+09	6.45725e+09	73177724
HB362	0	0	8.48916e+07	8.63366e+08	3159958921	6.18272e+09	1.6814e+08
HB416	0	0	9.68136e+06	1.47963e+09	7.45418e+09	2.06173e+10	1.7397e+08	Sum
mean	0	0	5.10633e+07	8.25903e+08	3.7742e+09	9.27985e+09	1.13284e+08	1.40443e+10
Percentage	0	0	0.363587	5.8807	26.8735	66.0756	0.806616	100
SAG-related sequence protein SRS22E	IETCAPDKPISFNVTEAGQSILFK	A0A7J6K9F6	N95
	Hex3HexNAc2	Hex4HexNAc2	Hex5HexNAc2	Hex6HexNAc2	Hex7HexNAc2	Hex8HexNAc2	Hex9HexNAc2
	Peak Area	Peak Area	Peak Area	Peak Area	Peak Area	Peak Area	Peak Area
HB144	0	0	0	9.53924e+07	1.12199e+08	8.60391e+07	0
HB361	0	0	0	466129658	508637445	301227706	0
HB362	0	0	0	2002420096	1979323296	1.39776e+09	203837527
HB416	0	0	0	3.75176e+08	356703029	2.58006e+08	0	Sum
mean	0	0	0	7.3478e+08	7.39216e+08	5.10757e+08	5.09594e+07	2.03571e+09
Percentage	0	0	0	36.0945	36.3124	25.0899	2.50327	100
Microneme protein MIC6	ISLDGTGNVTCIVR	A0A7J6JW27	N137
	Hex3HexNAc2	Hex4HexNAc2	Hex5HexNAc2	Hex6HexNAc2	Hex7HexNAc2	Hex8HexNAc2	Hex9HexNAc2
	Peak Area	Peak Area	Peak Area	Peak Area	Peak Area	Peak Area	Peak Area
HB361	0	0	157199375	318154884	113893268	1.22092e+08	9.98373e+07
HB362	0	0	138319303	523228264	239067516	193874250	0
HB416	0	507908	1.00326e+06	2.91937e+07	385790	1.985e+08	0	Sum
mean	0	169303	9.88406e+07	2.90192e+08	1.17782e+08	1.71489e+08	3.32791e+07	7.11753e+08
Percentage	0	0.0237867	13.8869	40.7715	16.5482	24.0939	4.67566	100
Uncharacterized protein/ GAMA	TMNSEGVISDGLQSQLPVNHTR	A0A7J6K8I9	N782
	Hex3HexNAc2	Hex4HexNAc2	Hex5HexNAc2	Hex6HexNAc2	Hex7HexNAc2	Hex8HexNAc2	Hex9HexNAc2
	Peak Area	Peak Area	Peak Area	Peak Area	Peak Area	Peak Area	Peak Area
HB144	0	0	5.50018e+07	8.88848e+08	2.57585e+09	3.40257e+09	0
HB361	0	0	256354961	2.07046e+09	3147570496	4.53001e+09	0
HB362	0	0	1.08637e+08	7.51142e+08	1.05547e+09	1299442828	4.27043e+08
HB416	0	0	1.6342e+08	7.00128e+08	7.31772e+08	1.40313e+09	0	Sum
mean	0	0	1.45853e+08	1.10264e+09	1.87767e+09	2.65879e+09	1.06761e+08	5.89171e+09
Percentage	0	0	2.47557	18.7152	31.8696	45.1276	1.81205	100
Apical membrane antigen AMA1	FNLTHHHQSGIYVDLGQDK	A0A7J6K2T7	N86
	Hex3HexNAc2	Hex4HexNAc2	Hex5HexNAc2	Hex6HexNAc2	Hex7HexNAc2	Hex8HexNAc2	Hex9HexNAc2
	Peak Area	Peak Area	Peak Area	Peak Area	Peak Area	Peak Area	Peak Area
HB144	0	0	1.42625e+07	2.46063e+07	4.50526e+07	3.31763e+08	6.06544e+08
HB362	0	0	0	44418964	163025311	360118996	0
HB416	0	0	0	0	465800516	1573986010	0	Sum
mean	0	0	4.75417e+06	2.30084e+07	2.24626e+08	7.55289e+08	2.02181e+08	1.20986e+09
Percentage	0	0	0.392952	1.90174	18.5663	62.4279	16.7111	100
Rhoptry protein ROP15	NGTTDAYDSAVLSFLLTTEGVR	A0A7J6KEX9	N28
HB144	0	0	0	1.93043e+07	1.25458e+07	0	0
HB362	0	0	0	1.41635e+07	9.24285e+06	0	0
HB416	0	0	1.80727e+06	9.28783e+06	5.84281e+06	3.8999e+06	0	Sum
mean	0	0	602424	1.42519e+07	9.21047e+06	1.29997e+06	0	2.53647e+07
Percentage	0	0	2.37505	56.1877	36.3121	5.1251	0	100
cysteine repeat modular protein CRMPA	NITDTAKLPDNILGR	A0A7J6K144	N470
	Hex3HexNAc2	Hex4HexNAc2	Hex5HexNAc2	Hex6HexNAc2	Hex7HexNAc2	Hex8HexNAc2	Hex9HexNAc2
	Peak Area	Peak Area	Peak Area	Peak Area	Peak Area	Peak Area	Peak Area
HB361	0	0	0	8.68944e+07	17284899	0	0
HB362	0	0	0	3.04677e+07	7.45378e+06	0	0
HB416	0	0	0	61658484	1.0282e+07	0	0	Sum
mean	0	0	0	5.96735e+07	1.16736e+07	0	0	7.13471e+07
Percentage	0	0	0	83.6383	16.3617	0	0	100
